# Supplementary material for: trans-Bis(perchlorato-κO)tetra­kis(1H-pyrazole-κN 2)copper(II)
Source: Acta Crystallogr Sect E Struct Rep Online. 2008 Sep 24;64(Pt 10):m1315. doi: 10.1107/S1600536808030080 (PMC2959392; doi:10.1107/S1600536808030080)
Supplement: Supplementary file 1 [file e-64-m1315-sup1.cif]

##############################################################################
###                                                                        ###
###        Electronic paper (Acta Crystallographica Section E)             ###
###                                                                        ###
##############################################################################
#                                                                            #
# This CIF contains the data in a paper accepted for publication in Acta     #
# Crystallographica Section E. It conforms to the requirements of Notes      #
# for Authors for Section E, and has been peer reviewed under the auspices   #
# of the IUCr Commission on Journals.                                        #
#                                                                            #
# Full details of the Crystallographic Information File format               #
# are given in the paper "The Crystallographic Information File (CIF):       #
# a New Standard Archive File for Crystallography" by S. R. Hall, F. H.      #
# Allen and I. D. Brown [Acta Cryst. (1991), A47, 655-685].                  #
#                                                                            #
# The current version of the core CIF dictionary is obtainable from          #
# ftp://ftp.iucr.org/pub/cif_core.dic. The current version number is 2.4.    #
#                                                                            #
# Software is freely available for graphical display of the structure(s) in  #
# this CIF.  For information consult the CIF home page http://www.iucr.org/  #
# cif/home.html                                                              #
#                                                                            #
# This file may be used for bona fide research purposes within the           #
# scientific community so long as proper attribution is given to the journal # 
# article from which it was obtained.                                        #
#                                                                            #
##############################################################################
                                             
data_I
_audit_creation_method     SHELXL-97
_chemical_name_systematic
;
<i>trans</i>-Bis(perchlorato-\kO)tetrakis(1H-pyrazole-\kN^2^)copper(II)
;
_chemical_name_common     ?
_chemical_formula_moiety     'C12 H16 Cl2 Cu N8 O8'
_chemical_formula_sum     'C12 H16 Cl2 Cu N8 O8'
_chemical_formula_iupac     '[Cu (Cl O4)2 (C3 H4 N2)4]'
_chemical_formula_weight     534.77
_chemical_melting_point     ?
_symmetry_cell_setting     monoclinic
_symmetry_space_group_name_H-M     'C 2/c'
_symmetry_space_group_name_Hall     -C2yc
loop_
    _symmetry_equiv_pos_as_xyz
    'x, y, z'
    '-x, y, -z+1/2'
    'x+1/2, y+1/2, z'
    '-x+1/2, y+1/2, -z+1/2'
    '-x, -y, -z'
    'x, -y, z-1/2'
    '-x+1/2, -y+1/2, -z'
    'x+1/2, -y+1/2, z-1/2'
_cell_length_a     14.1537(11)
_cell_length_b     9.9483(5)
_cell_length_c     15.7414(12)
_cell_angle_alpha     90.00
_cell_angle_beta     114.946(6)
_cell_angle_gamma     90.00
_cell_volume     2009.7(3)
_cell_formula_units_Z     4
_cell_measurement_reflns_used     16684
_cell_measurement_theta_min     2.59
_cell_measurement_theta_max     29.53
_cell_measurement_temperature     173(2)
_exptl_crystal_description     prism
_exptl_crystal_colour     green
_exptl_crystal_size_max     0.40
_exptl_crystal_size_mid     0.30
_exptl_crystal_size_min     0.20
_exptl_crystal_density_diffrn     1.767
_exptl_crystal_density_meas     ?
_exptl_crystal_density_method     'not measured'
_exptl_crystal_F_000     1084
loop_
    _exptl_crystal_face_index_h
    _exptl_crystal_face_index_k
    _exptl_crystal_face_index_l
    _exptl_crystal_face_perp_dist
    -1 1 1 0.1640
    1 -1 -1 0.1420
    1 0 0 0.0630
    -1 0 0 0.0330
    -1 0 1 0.2440
    2 1 -8 0.2340
_exptl_absorpt_coefficient_mu     1.41
_exptl_absorpt_correction_type     integration
_exptl_absorpt_process_details     '(XRED; Stoe & Cie, 2001)'
_exptl_absorpt_correction_T_min     0.6058
_exptl_absorpt_correction_T_max     0.8811
_exptl_special_details
;
;
_diffrn_ambient_temperature     173(2)
_diffrn_radiation_type     'Mo K\a'
_diffrn_radiation_wavelength     0.71073
_diffrn_radiation_monochromator     'plane graphite'
_diffrn_measurement_device_type     'Stoe IPDS 2T'
_diffrn_measurement_device     '2-circle goniometer'
_diffrn_measurement_method     'rotation method'
_diffrn_detector_area_resol_mean     6.67
_diffrn_reflns_number     9046
_diffrn_reflns_av_R_equivalents     0.0173
_diffrn_reflns_av_sigmaI/netI     0.0122
_diffrn_reflns_theta_min     2.59
_diffrn_reflns_theta_max     29.18
_diffrn_reflns_theta_full     29.18
_diffrn_measured_fraction_theta_max     0.989
_diffrn_measured_fraction_theta_full     0.989
_diffrn_reflns_limit_h_min     -19
_diffrn_reflns_limit_h_max     19
_diffrn_reflns_limit_k_min     -13
_diffrn_reflns_limit_k_max     13
_diffrn_reflns_limit_l_min     -21
_diffrn_reflns_limit_l_max     21
_refine_special_details
;
Refinement of <i>F</i>^2^ against ALL reflections. The weighted <i>R</i>-factor
<i>wR</i> and goodness of fit <i>S</i> are based on <i>F</i>^2^, conventional
<i>R</i>-factors <i>R</i> are based on <i>F</i>, with <i>F</i> set to zero for
negative <i>F</i>^2^. The threshold expression of <i>F</i>^2^ >
\s(<i>F</i>^2^) is used only for calculating <i>R</i>-factors(gt) <i>etc</i>.
and is not relevant to the choice of reflections for refinement.
<i>R</i>-factors based on <i>F</i>^2^ are statistically about twice as large
as those based on <i>F</i>, and <i>R</i>- factors based on ALL data will be
even larger.
;
_reflns_number_total     2687
_reflns_number_gt     2518
_reflns_threshold_expression     I>2\s(I)
_refine_ls_structure_factor_coef     Fsqd
_refine_ls_matrix_type     full
_refine_ls_R_factor_all     0.0275
_refine_ls_R_factor_gt     0.0247
_refine_ls_wR_factor_gt     0.0667
_refine_ls_wR_factor_ref     0.0683
_refine_ls_goodness_of_fit_ref     0.991
_refine_ls_restrained_S_all     0.991
_refine_ls_number_reflns     2687
_refine_ls_number_parameters     174
_refine_ls_number_restraints     0
_refine_ls_hydrogen_treatment     refall
_refine_ls_weighting_scheme     calc
_refine_ls_weighting_details
         'calc w=1/[\s^2^(Fo^2^)+(0.0449P)^2^+1.7635P] where P=(Fo^2^+2Fc^2^)/3'
_atom_sites_solution_hydrogens     geom
_atom_sites_solution_primary     direct
_atom_sites_solution_secondary     difmap
_refine_ls_shift/su_max     0.001
_refine_ls_shift/su_mean     0.000
_refine_diff_density_max     0.367
_refine_diff_density_min     -0.340
_refine_ls_extinction_method     none
_refine_ls_extinction_coef     ?
loop_
    _atom_type_symbol
    _atom_type_description
    _atom_type_scat_dispersion_real
    _atom_type_scat_dispersion_imag
    _atom_type_scat_source
    'C' 'C' 0.0033 0.0016
                         'International Tables Vol C Tables 4.2.6.8 and 6.1.1.4'
    'H' 'H' 0.0000 0.0000
                         'International Tables Vol C Tables 4.2.6.8 and 6.1.1.4'
    'N' 'N' 0.0061 0.0033
                         'International Tables Vol C Tables 4.2.6.8 and 6.1.1.4'
    'O' 'O' 0.0106 0.0060
                         'International Tables Vol C Tables 4.2.6.8 and 6.1.1.4'
    'Cl' 'Cl' 0.1484 0.1585
                         'International Tables Vol C Tables 4.2.6.8 and 6.1.1.4'
    'Cu' 'Cu' 0.3201 1.2651
                         'International Tables Vol C Tables 4.2.6.8 and 6.1.1.4'
_computing_data_collection     'X-AREA (Stoe & Cie, 2001)'
_computing_cell_refinement     'X-AREA (Stoe & Cie, 2001)'
_computing_data_reduction     'X-RED (Stoe & Cie, 2001)'
_computing_structure_solution     'SHELXS97 (Sheldrick, 2008)'
_computing_structure_refinement     'SHELXL97 (Sheldrick, 2008)'
_computing_molecular_graphics     'SHELXTL-Plus (Sheldrick, 2008)'
_computing_publication_material     'SHELXTL-Plus (Sheldrick, 2008)'
loop_
    _atom_site_type_symbol
    _atom_site_label
    _atom_site_fract_x
    _atom_site_fract_y
    _atom_site_fract_z
    _atom_site_U_iso_or_equiv
    _atom_site_adp_type
    _atom_site_calc_flag
    _atom_site_refinement_flags
    _atom_site_occupancy
    _atom_site_disorder_assembly
    _atom_site_disorder_group
    Cu Cu1 0.7500 0.7500 0.5000 0.01532(8) Uani d S 1 . .
    Cl Cl2 0.90323(2) 1.06663(3) 0.56166(2) 0.01900(9) Uani d . 1 . .
    O O1 0.98696(11) 1.03113(16) 0.64859(9) 0.0454(3) Uani d . 1 . .
    O O2 0.94232(9) 1.14470(12) 0.50756(8) 0.0312(2) Uani d . 1 . .
    O O3 0.82438(10) 1.13865(14) 0.57726(10) 0.0412(3) Uani d . 1 . .
    O O4 0.85586(8) 0.94534(11) 0.51056(8) 0.0283(2) Uani d . 1 . .
    N N1 0.87702(9) 0.63692(11) 0.55955(8) 0.0191(2) Uani d . 1 . .
    N N2 0.87750(10) 0.50290(13) 0.54924(11) 0.0299(3) Uani d . 1 . .
    N N3 0.74610(9) 0.77577(12) 0.62524(8) 0.0186(2) Uani d . 1 . .
    N N4 0.67422(9) 0.71389(13) 0.64642(9) 0.0218(2) Uani d . 1 . .
    C C1 0.97459(11) 0.66995(15) 0.61591(11) 0.0254(3) Uani d . 1 . .
    C C2 1.03738(12) 0.55634(17) 0.64268(14) 0.0364(4) Uani d . 1 . .
    C C3 0.97222(14) 0.45238(18) 0.59796(17) 0.0435(5) Uani d . 1 . .
    C C4 0.80535(11) 0.84451(16) 0.70182(10) 0.0241(3) Uani d . 1 . .
    C C5 0.77179(12) 0.82591(17) 0.77210(10) 0.0274(3) Uani d . 1 . .
    C C6 0.68758(13) 0.74111(16) 0.73397(11) 0.0262(3) Uani d . 1 . .
    H H2N 0.825(2) 0.460(3) 0.5206(17) 0.045(6) Uiso d . 1 . .
    H H4N 0.6330(15) 0.666(2) 0.6088(14) 0.023(4) Uiso d . 1 . .
    H H1 0.9926(19) 0.764(2) 0.6332(17) 0.033(5) Uiso d . 1 . .
    H H2 1.107(2) 0.554(2) 0.6810(17) 0.047(6) Uiso d . 1 . .
    H H3 0.984(2) 0.356(3) 0.599(2) 0.063(8) Uiso d . 1 . .
    H H4 0.8596(16) 0.894(2) 0.7022(15) 0.032(5) Uiso d . 1 . .
    H H5 0.7974(19) 0.866(3) 0.8298(18) 0.048(6) Uiso d . 1 . .
    H H6 0.6457(18) 0.705(2) 0.7603(17) 0.042(6) Uiso d . 1 . .
loop_
    _atom_site_aniso_label
    _atom_site_aniso_U_11
    _atom_site_aniso_U_22
    _atom_site_aniso_U_33
    _atom_site_aniso_U_12
    _atom_site_aniso_U_13
    _atom_site_aniso_U_23
    Cu1 0.01307(11) 0.01805(12) 0.01317(11) -0.00047(7) 0.00391(8) -0.00027(7)
    Cl2 0.02026(15) 0.01988(15) 0.01697(14) -0.00576(10) 0.00797(11)
                                                                    -0.00313(10)
    O1 0.0377(7) 0.0568(8) 0.0245(6) -0.0117(6) -0.0037(5) 0.0078(6)
    O2 0.0409(6) 0.0281(5) 0.0297(6) -0.0113(5) 0.0197(5) 0.0010(4)
    O3 0.0382(6) 0.0409(7) 0.0548(8) -0.0038(5) 0.0296(6) -0.0205(6)
    O4 0.0268(5) 0.0224(5) 0.0380(6) -0.0107(4) 0.0158(5) -0.0110(4)
    N1 0.0174(5) 0.0182(5) 0.0195(5) 0.0002(4) 0.0057(4) -0.0006(4)
    N2 0.0197(6) 0.0200(6) 0.0445(8) -0.0023(5) 0.0080(5) -0.0083(5)
    N3 0.0173(5) 0.0216(5) 0.0167(5) -0.0016(4) 0.0070(4) -0.0004(4)
    N4 0.0205(5) 0.0250(5) 0.0215(6) -0.0042(4) 0.0104(5) -0.0016(5)
    C1 0.0183(6) 0.0208(6) 0.0296(7) -0.0009(5) 0.0028(5) 0.0002(5)
    C2 0.0189(7) 0.0262(7) 0.0507(10) 0.0035(6) 0.0015(6) 0.0011(7)
    C3 0.0273(8) 0.0215(7) 0.0708(13) 0.0049(6) 0.0098(8) -0.0038(8)
    C4 0.0218(6) 0.0291(7) 0.0180(6) -0.0042(5) 0.0051(5) -0.0017(5)
    C5 0.0278(7) 0.0359(8) 0.0156(6) 0.0015(6) 0.0063(5) -0.0018(5)
    C6 0.0272(7) 0.0327(8) 0.0216(6) 0.0031(5) 0.0131(6) 0.0044(5)
_geom_special_details
;
All e.s.d.'s (except the e.s.d. in the dihedral angle between two l.s. planes)
are estimated using the full covariance matrix. The cell e.s.d.'s are taken
into account individually in the estimation of e.s.d.'s in distances, angles
and torsion angles; correlations between e.s.d.'s in cell parameters are only
used when they are defined by crystal symmetry. An approximate (isotropic)
treatment of cell e.s.d.'s is used for estimating e.s.d.'s involving l.s.
planes.
;
loop_
    _geom_bond_atom_site_label_1
    _geom_bond_atom_site_label_2
    _geom_bond_site_symmetry_2
    _geom_bond_distance
    _geom_bond_publ_flag
    Cu1 N1 7_666 1.9887(11) ?
    Cu1 N1 . 1.9887(11) ?
    Cu1 N3 7_666 2.0117(12) ?
    Cu1 N3 . 2.0117(12) ?
    Cu1 O4 7_666 2.4164(10) ?
    Cu1 O4 . 2.4164(10) ?
    Cl2 O1 . 1.4261(12) ?
    Cl2 O2 . 1.4255(11) ?
    Cl2 O3 . 1.4318(12) ?
    Cl2 O4 . 1.4483(10) ?
    N1 C1 . 1.3299(17) ?
    N1 N2 . 1.3435(17) ?
    N2 C3 . 1.331(2) ?
    N2 H2N . 0.81(3) ?
    N3 C4 . 1.3310(18) ?
    N3 N4 . 1.3460(16) ?
    N4 C6 . 1.3373(19) ?
    N4 H4N . 0.79(2) ?
    C1 C2 . 1.389(2) ?
    C1 H1 . 0.98(2) ?
    C2 C3 . 1.367(2) ?
    C2 H2 . 0.91(3) ?
    C3 H3 . 0.97(3) ?
    C4 C5 . 1.388(2) ?
    C4 H4 . 0.91(2) ?
    C5 C6 . 1.375(2) ?
    C5 H5 . 0.91(3) ?
    C6 H6 . 0.93(2) ?
loop_
    _geom_angle_atom_site_label_1
    _geom_angle_atom_site_label_2
    _geom_angle_atom_site_label_3
    _geom_angle_site_symmetry_1
    _geom_angle_site_symmetry_3
    _geom_angle
    _geom_angle_publ_flag
    N1 Cu1 N1 7_666 . 180.0000(10)
                                 ?
    N1 Cu1 N3 7_666 7_666 90.18(5) ?
    N1 Cu1 N3 . 7_666 89.82(5) ?
    N1 Cu1 N3 7_666 . 89.82(5) ?
    N1 Cu1 N3 . . 90.18(5) ?
    N3 Cu1 N3 7_666 . 180.0 ?
    N1 Cu1 O4 7_666 7_666 90.65(4) ?
    N1 Cu1 O4 . 7_666 89.35(4) ?
    N3 Cu1 O4 7_666 7_666 95.89(4) ?
    N3 Cu1 O4 . 7_666 84.11(4) ?
    N1 Cu1 O4 7_666 . 89.35(4) ?
    N1 Cu1 O4 . . 90.65(4) ?
    N3 Cu1 O4 7_666 . 84.11(4) ?
    N3 Cu1 O4 . . 95.89(4) ?
    O4 Cu1 O4 7_666 . 180.00(6) ?
    O1 Cl2 O2 . . 109.46(8) ?
    O1 Cl2 O3 . . 110.60(9) ?
    O2 Cl2 O3 . . 110.90(8) ?
    O1 Cl2 O4 . . 109.23(8) ?
    O2 Cl2 O4 . . 109.12(7) ?
    O3 Cl2 O4 . . 107.49(7) ?
    Cl2 O4 Cu1 . . 146.78(7) ?
    C1 N1 N2 . . 105.61(11) ?
    C1 N1 Cu1 . . 130.74(10) ?
    N2 N1 Cu1 . . 123.64(9) ?
    C3 N2 N1 . . 111.12(13) ?
    C3 N2 H2N . . 125.5(18) ?
    N1 N2 H2N . . 123.2(18) ?
    C4 N3 N4 . . 105.30(11) ?
    C4 N3 Cu1 . . 133.31(10) ?
    N4 N3 Cu1 . . 121.37(9) ?
    C6 N4 N3 . . 111.69(12) ?
    C6 N4 H4N . . 129.1(14) ?
    N3 N4 H4N . . 119.1(14) ?
    N1 C1 C2 . . 110.67(13) ?
    N1 C1 H1 . . 119.8(14) ?
    C2 C1 H1 . . 129.5(14) ?
    C3 C2 C1 . . 104.66(14) ?
    C3 C2 H2 . . 128.5(16) ?
    C1 C2 H2 . . 126.8(16) ?
    N2 C3 C2 . . 107.94(15) ?
    N2 C3 H3 . . 120.5(16) ?
    C2 C3 H3 . . 131.5(16) ?
    N3 C4 C5 . . 110.90(13) ?
    N3 C4 H4 . . 119.4(13) ?
    C5 C4 H4 . . 129.6(13) ?
    C6 C5 C4 . . 105.01(13) ?
    C6 C5 H5 . . 127.3(15) ?
    C4 C5 H5 . . 127.6(15) ?
    N4 C6 C5 . . 107.09(13) ?
    N4 C6 H6 . . 122.9(15) ?
    C5 C6 H6 . . 130.0(15) ?
loop_
    _geom_torsion_atom_site_label_1
    _geom_torsion_atom_site_label_2
    _geom_torsion_atom_site_label_3
    _geom_torsion_atom_site_label_4
    _geom_torsion_site_symmetry_1
    _geom_torsion_site_symmetry_2
    _geom_torsion_site_symmetry_3
    _geom_torsion_site_symmetry_4
    _geom_torsion
    _geom_torsion_publ_flag
    O1 Cl2 O4 Cu1 . . . . 71.01(15) ?
    O2 Cl2 O4 Cu1 . . . . -169.36(12) ?
    O3 Cl2 O4 Cu1 . . . . -49.03(15) ?
    N1 Cu1 O4 Cl2 7_666 . . . 81.05(13) ?
    N1 Cu1 O4 Cl2 . . . . -98.95(13) ?
    N3 Cu1 O4 Cl2 7_666 . . . 171.30(14) ?
    N3 Cu1 O4 Cl2 . . . . -8.70(14) ?
    O4 Cu1 O4 Cl2 7_666 . . .  11E1(10)
                                       ?
    N1 Cu1 N1 C1 7_666 . . .  -14E1(10)
                                       ?
    N3 Cu1 N1 C1 7_666 . . . 108.25(14) ?
    N3 Cu1 N1 C1 . . . . -71.75(14) ?
    O4 Cu1 N1 C1 7_666 . . . -155.85(14) ?
    O4 Cu1 N1 C1 . . . . 24.15(14) ?
    N1 Cu1 N1 N2 7_666 . . .  4E1(10)
                                     ?
    N3 Cu1 N1 N2 7_666 . . . -72.76(12) ?
    N3 Cu1 N1 N2 . . . . 107.24(12) ?
    O4 Cu1 N1 N2 7_666 . . . 23.13(12) ?
    O4 Cu1 N1 N2 . . . . -156.87(12) ?
    C1 N1 N2 C3 . . . . 0.4(2) ?
    Cu1 N1 N2 C3 . . . . -178.83(14) ?
    N1 Cu1 N3 C4 7_666 . . . -109.04(14) ?
    N1 Cu1 N3 C4 . . . . 70.96(14) ?
    N3 Cu1 N3 C4 7_666 . . . 0E1(10)
                                    ?
    O4 Cu1 N3 C4 7_666 . . . 160.28(14) ?
    O4 Cu1 N3 C4 . . . . -19.72(14) ?
    N1 Cu1 N3 N4 7_666 . . . 72.95(11) ?
    N1 Cu1 N3 N4 . . . . -107.05(11) ?
    N3 Cu1 N3 N4 7_666 . . . 0E1(10)
                                    ?
    O4 Cu1 N3 N4 7_666 . . . -17.73(10) ?
    O4 Cu1 N3 N4 . . . . 162.27(10) ?
    C4 N3 N4 C6 . . . . -0.55(16) ?
    Cu1 N3 N4 C6 . . . . 177.94(10) ?
    N2 N1 C1 C2 . . . . -0.78(19) ?
    Cu1 N1 C1 C2 . . . . 178.35(12) ?
    N1 C1 C2 C3 . . . . 0.9(2) ?
    N1 N2 C3 C2 . . . . 0.2(2) ?
    C1 C2 C3 N2 . . . . -0.6(2) ?
    N4 N3 C4 C5 . . . . 0.38(17) ?
    Cu1 N3 C4 C5 . . . . -177.85(11) ?
    N3 C4 C5 C6 . . . . -0.09(18) ?
    N3 N4 C6 C5 . . . . 0.51(17) ?
    C4 C5 C6 N4 . . . . -0.24(17) ?
loop_
    _geom_hbond_atom_site_label_D
    _geom_hbond_atom_site_label_H
    _geom_hbond_atom_site_label_A
    _geom_hbond_site_symmetry_A
    _geom_hbond_distance_DH
    _geom_hbond_distance_HA
    _geom_hbond_distance_DA
    _geom_hbond_angle_DHA
    N2 H2N O3 7_666 0.81(3) 2.25(3) 3.0517(19) 171(2)
    N2 H2N O4 7_666 0.81(3) 2.58(2) 3.0722(17) 121(2)
    N4 H4N O4 7_666 0.79(2) 2.24(2) 2.8124(17) 129.3(17)
    N4 H4N O2 3_445 0.79(2) 2.50(2) 3.1580(17) 141.5(17)
data_global
_journal_date_recd_electronic     2008-09-08
_journal_date_accepted     2008-09-18
_journal_name_full     'Acta Crystallographica, Section E'
_journal_year     2008
_journal_volume     64
_journal_issue     10
_journal_page_first     m1315
_journal_page_last     m1315
_journal_paper_category     QM
_journal_coeditor_code     BT2785
_publ_contact_author_name     'Frank T. Edelmann'
_publ_contact_author_address
;
Chemisches Institut, Otto-von-Guericke-Universitaet Magdeburg,
 Universitaetsplatz
 2, D-39106 Magdeburg, Germany
;
_publ_contact_author_email     'frank.edelmann@ovgu.de'
_publ_contact_author_fax     '+49-391-6712933'
_publ_contact_author_phone     '+49-391-6718327'
_publ_section_title
;\
<i>trans</i>-Bis(perchlorato-\k<i>O</i>)tetrakis(1<i>H</i>-pyrazole-\
\k<i>N</i>^2^)copper(II)
;
loop_
    _publ_author_name
    _publ_author_footnote
    _publ_author_address
    'Edelmann, Frank T.'
;
?
;
;
Chemisches Institut, Otto-von-Guericke-Universitaet Magdeburg,
Universitaetsplatz 2, D-39106 Magdeburg, Germany
;
    'Kaufmann, Dieter E.' .
;
Institut fuer Organische Chemie
Technische Universitaet Clausthal
Leibnizstrasse 6
D-38678 Clausthal-Zellerfeld, Germany
;
    'Blaurock, Steffen' .
;
Chemisches Institut, Otto-von-Guericke-Universitaet Magdeburg,
Universitaetsplatz 2, D-39106 Magdeburg, Germany
;
    'Wagner, Thomas' .
;
Chemisches Institut, Otto-von-Guericke-Universitaet Magdeburg,
Universitaetsplatz 2, D-39106 Magdeburg, Germany
;
    'Zapol'skii, Viktor' .
;
Institut fuer Organische Chemie
Technische Universitaet Clausthal
Leibnizstrasse 6
D-38678 Clausthal-Zellerfeld, Germany
;
