# Supplementary material for: trans-Bis(perchlorato-κO)tetra­kis(1H-pyrazole-κN 2)copper(II)
Source: Acta Crystallogr Sect E Struct Rep Online. 2008 Sep 24;64(Pt 10):m1315. doi: 10.1107/S1600536808030080 (PMC2959392; doi:10.1107/S1600536808030080)
Supplement: Supplementary file 2 [file e-64-m1315-Isup2.hkl]

# 
# h,k,l, Fc-squared, Fo-squared, sigma(Fo-squared) and status flag 
# 
data_I
_shelx_title ' ip22a in C2/c' 
_shelx_refln_list_code          4 
_shelx_F_calc_maximum      174.59 
_exptl_crystal_F_000      1084.00 
_reflns_d_resolution_high  0.7289 
 
loop_ 
 _symmetry_equiv_pos_as_xyz 
 'x, y, z' 
 '-x, y, -z+1/2' 
 'x+1/2, y+1/2, z' 
 '-x+1/2, y+1/2, -z+1/2' 
 '-x, -y, -z' 
 'x, -y, z-1/2' 
 '-x+1/2, -y+1/2, -z' 
 'x+1/2, -y+1/2, z-1/2' 
 
_cell_length_a    14.1537 
_cell_length_b     9.9483 
_cell_length_c    15.7414 
_cell_angle_alpha  90.000 
_cell_angle_beta  114.946 
_cell_angle_gamma  90.000 
 
_shelx_F_squared_multiplier     1.000 
 
loop_ 
 _refln_index_h 
 _refln_index_k 
 _refln_index_l 
 _refln_F_squared_calc 
 _refln_F_squared_meas 
 _refln_F_squared_sigma 
 _refln_observed_status 
   2   0   0     5699.86     4858.75     29.18 o 
   4   0   0     2791.17     2813.67     22.13 o 
   6   0   0     1899.24     1353.83     52.59 o 
   8   0   0    10639.64    10042.65     60.00 o 
  10   0   0      896.38      739.70     17.48 o 
  12   0   0     2704.48     2586.74     20.93 o 
  14   0   0     8171.84     8738.47     20.31 o 
  16   0   0      454.35      490.90     13.72 o 
   1   1   0     8574.47    10345.22    432.43 o 
   3   1   0    10395.09    10092.00     79.33 o 
   5   1   0       22.98       26.37      8.12 o 
   7   1   0     1147.84     1230.00     12.11 o 
   9   1   0       26.89       15.76      7.92 o 
  11   1   0     3992.86     3689.34     27.77 o 
  13   1   0     1161.46     1102.13     16.09 o 
  15   1   0      188.54      222.98     10.78 o 
  17   1   0      120.69      131.56     10.08 o 
   0   2   0     2010.98     2345.72     30.92 o 
   6   2   0     4781.95     4769.51     76.92 o 
   8   2   0       81.84       52.89      7.66 o 
  10   2   0     7477.76     6965.86     76.13 o 
  12   2   0     3496.88     3477.31     14.62 o 
  14   2   0     1686.21     1793.03     17.55 o 
  16   2   0     3463.26     3735.96     57.73 o 
   1   3   0      609.47      711.19     12.80 o 
   3   3   0    10385.46    10932.39    118.47 o 
   5   3   0     2906.63     2927.65     60.69 o 
   7   3   0     2789.76     2860.02     18.34 o 
   9   3   0     2042.04     1794.49     24.69 o 
  11   3   0       84.82       99.87      9.63 o 
  13   3   0      348.89      380.62     11.47 o 
  15   3   0       16.10       39.44      9.23 o 
  17   3   0      326.29      345.77     19.38 o 
   0   4   0     7735.36     7701.20     33.98 o 
   2   4   0     9975.55    10880.24     93.36 o 
   4   4   0    13737.39    13616.44    197.29 o 
   6   4   0     2733.57     2573.90     10.57 o 
   8   4   0     8928.45     8525.42    124.21 o 
  10   4   0     2825.91     2676.15     24.44 o 
  12   4   0     3617.49     3621.13     25.50 o 
  14   4   0     1336.20     1278.61     12.26 o 
  16   4   0      954.37      987.26     12.66 o 
   1   5   0     1119.19     1281.44     10.05 o 
   3   5   0       22.24       35.02      8.90 o 
   5   5   0     4183.55     4510.23     43.12 o 
   7   5   0        3.65       22.48      8.89 o 
   9   5   0      654.34      584.99     11.48 o 
  11   5   0        0.17       14.03     12.15 o 
  13   5   0      126.48      104.29      9.19 o 
  15   5   0      118.21      148.74      9.75 o 
   0   6   0     4309.35     4083.65     28.51 o 
   2   6   0     5147.19     5134.77     37.20 o 
   4   6   0      886.48      933.71      9.63 o 
   6   6   0     9208.64     9209.21     90.24 o 
   8   6   0     2645.00     2688.72     17.71 o 
  10   6   0      719.21      731.38      9.52 o 
  12   6   0     3679.70     3508.87     29.25 o 
  14   6   0     2377.50     2410.61     37.53 o 
   1   7   0     2156.73     2556.08     25.50 o 
   3   7   0     3762.77     3595.48     35.08 o 
   5   7   0     7695.50     7739.65     88.77 o 
   7   7   0      776.31      756.17     21.14 o 
   9   7   0     2329.24     2237.17     32.50 o 
  11   7   0      734.68      768.70     15.45 o 
  13   7   0       41.83       58.91      9.66 o 
  15   7   0      186.99      153.29     10.73 o 
   0   8   0      104.94      158.23     12.46 o 
   2   8   0     8199.59     7865.42     50.98 o 
   4   8   0     3266.13     3505.55     17.72 o 
   6   8   0      211.48      174.05      9.08 o 
   8   8   0     1185.80     1316.28     23.07 o 
  10   8   0     2565.17     2551.68     36.54 o 
  12   8   0      174.79      215.82     13.57 o 
  14   8   0      164.77      172.11     13.79 o 
   1   9   0      535.60      555.58     11.20 o 
   3   9   0     2170.28     2111.62     11.18 o 
   5   9   0     3438.38     3261.07     31.51 o 
   7   9   0      357.28      360.45      9.90 o 
   9   9   0     1338.66     1360.26     23.05 o 
  11   9   0       77.61      104.90     14.11 o 
  13   9   0      214.04      264.95     11.17 o 
   0  10   0    13242.49    13186.28    125.73 o 
   2  10   0      282.02      309.18     10.12 o 
   4  10   0     1193.54     1166.07     13.74 o 
   6  10   0     1244.17     1310.83     14.49 o 
   8  10   0      261.70      254.70      9.76 o 
  10  10   0      465.69      512.59     14.61 o 
   1  11   0      264.86      229.04     10.02 o 
   3  11   0      313.99      321.08     15.21 o 
   5  11   0        4.11       14.72      9.88 o 
   7  11   0        3.68       19.45     12.03 o 
   9  11   0      341.73      353.17     12.83 o 
   0  12   0      981.46     1045.44     19.23 o 
   2  12   0      932.24      901.42     15.77 o 
   4  12   0      389.36      367.40     18.39 o 
   6  12   0     1663.47     1513.13     16.05 o 
   8  12   0      785.65      786.42     11.98 o 
   1  13   0      283.31      289.07     11.30 o 
   3  13   0       14.67       27.29     11.38 o 
   5  13   0       34.35       27.03     11.16 o 
 -17   1   1     1387.38     1537.31     24.25 o 
 -15   1   1     1054.35     1107.98     11.42 o 
 -13   1   1     1287.40     1342.26     15.02 o 
 -11   1   1     7556.12     7280.52     42.94 o 
  -9   1   1    20152.77    18205.28     23.20 o 
  -7   1   1    11623.70    10453.53     61.69 o 
  -5   1   1     1942.12     1618.98     29.94 o 
  -3   1   1    14134.49    13693.02    461.18 o 
  -1   1   1    17466.27    19259.33     63.79 o 
   5   1   1     2719.11     2377.22     49.00 o 
   7   1   1     6449.88     5902.06     31.08 o 
   9   1   1     5865.92     5234.18     27.94 o 
  11   1   1      302.87      298.36      9.86 o 
  13   1   1     1181.63     1203.01     11.14 o 
  15   1   1     2016.22     2153.21     23.01 o 
  17   1   1     2400.28     2787.68     27.09 o 
 -16   2   1      546.38      599.71     11.01 o 
 -14   2   1       29.37       56.06      8.81 o 
 -12   2   1     1294.45     1220.00      9.40 o 
 -10   2   1        1.99        8.16      8.01 o 
  -8   2   1     2065.89     1913.92     17.32 o 
  -6   2   1      299.08      360.91      8.54 o 
  -4   2   1      302.78      290.02     18.49 o 
   0   2   1     3728.48     4423.27     57.09 o 
   2   2   1     1231.31     1245.95     12.51 o 
   4   2   1    13949.18    13357.57    443.50 o 
   6   2   1      682.81      807.00     22.00 o 
   8   2   1     2037.24     1972.16     17.74 o 
  10   2   1      181.97      201.48      8.20 o 
  12   2   1      421.24      401.04     12.16 o 
  14   2   1      753.96      717.82     21.26 o 
  16   2   1        9.16       55.40      9.81 o 
 -17   3   1       22.67       66.03     18.53 o 
 -15   3   1     1947.65     1943.33     34.44 o 
 -13   3   1    12555.29    12311.73     99.10 o 
 -11   3   1      566.40      554.44     11.13 o 
  -9   3   1     2968.29     2715.73     26.88 o 
  -7   3   1     5160.44     4444.20     30.85 o 
  -5   3   1    17888.55    18855.14    270.21 o 
  -3   3   1     1438.22     1506.73     26.74 o 
   3   3   1     9018.38    10013.95    235.91 o 
   7   3   1     5714.36     4926.69     74.03 o 
   9   3   1       16.25       14.99     11.11 o 
  11   3   1     2031.09     1898.33     12.40 o 
  13   3   1     6535.59     6760.65     41.23 o 
  15   3   1      557.06      577.53     20.58 o 
 -16   4   1      306.06      314.95     10.44 o 
 -14   4   1      277.68      289.34     17.77 o 
 -12   4   1     1978.22     1815.43     15.75 o 
 -10   4   1      285.54      272.44      9.44 o 
  -8   4   1     4242.48     4229.91     47.79 o 
  -6   4   1     9014.99     9049.82     77.28 o 
  -4   4   1     2451.11     2774.23     50.35 o 
  -2   4   1        4.33       58.27     10.42 o 
   0   4   1     3592.39     4113.15     16.25 o 
   2   4   1      105.28       36.65      8.95 o 
   4   4   1       91.14      146.36      8.26 o 
   6   4   1      164.88      227.78     14.84 o 
   8   4   1     8879.87     8905.72    208.82 o 
  10   4   1     2271.88     2145.36     27.78 o 
  12   4   1     1117.93     1065.80     15.31 o 
  14   4   1      481.90      458.33      9.53 o 
  16   4   1        6.16       26.21     10.18 o 
 -15   5   1     1214.24     1284.18     18.81 o 
 -13   5   1       42.04       36.83      8.86 o 
 -11   5   1    15924.33    14761.20    184.14 o 
  -9   5   1     1323.88     1385.44      9.62 o 
  -7   5   1       48.23       37.46      9.53 o 
  -5   5   1      113.01       79.74      8.61 o 
  -3   5   1    16726.77    17024.70    168.25 o 
  -1   5   1     1278.47     1335.15     10.72 o 
   5   5   1     4153.35     4105.84     63.96 o 
   7   5   1     1069.25     1215.40     17.60 o 
   9   5   1     7803.27     7537.85     64.99 o 
  11   5   1     5731.88     5357.31     71.15 o 
  13   5   1       32.09       46.53      9.19 o 
  15   5   1     1820.05     1979.62     19.81 o 
 -16   6   1       12.62       23.29     10.29 o 
 -14   6   1      259.15      295.57      9.93 o 
 -12   6   1      340.29      358.34     13.77 o 
 -10   6   1      227.80      235.02      9.11 o 
  -8   6   1     6808.03     6690.72     88.09 o 
  -6   6   1       28.93       29.30      8.62 o 
  -4   6   1      536.09      540.46     10.92 o 
  -2   6   1      525.33      625.90      9.39 o 
   0   6   1     1022.23      984.07      9.65 o 
   2   6   1     4982.65     5640.41     59.10 o 
   4   6   1     1469.87     1486.76     19.28 o 
   6   6   1      918.67      956.72     27.33 o 
   8   6   1     1611.93     1527.94     38.98 o 
  10   6   1      678.53      682.66     11.00 o 
  12   6   1      117.10      128.20      9.35 o 
  14   6   1      566.76      626.11     12.40 o 
 -15   7   1      397.79      378.22     10.99 o 
 -13   7   1     2354.84     2331.75     26.57 o 
 -11   7   1      635.93      617.59     16.49 o 
  -9   7   1     1599.61     1549.14     21.67 o 
  -7   7   1     1838.80     1830.94     10.88 o 
  -5   7   1     4238.37     4255.70     20.09 o 
  -3   7   1      628.25      593.57     11.72 o 
  -1   7   1     4500.55     4576.86     28.61 o 
   1   7   1     3851.54     4033.76     32.96 o 
   3   7   1     5366.54     5791.83     51.65 o 
   5   7   1    10494.26    10512.43    109.27 o 
   7   7   1     5243.35     5238.59     76.97 o 
   9   7   1      834.70      776.75     21.92 o 
  11   7   1     1337.39     1362.48     27.61 o 
  13   7   1      970.62      918.79     20.39 o 
 -14   8   1       28.16       46.97     14.18 o 
 -12   8   1        0.23       -2.86     10.18 o 
 -10   8   1      444.26      432.94      9.69 o 
  -8   8   1     1345.96     1293.10     18.43 o 
  -6   8   1       13.65       12.39      9.39 o 
  -4   8   1      341.17      315.03      9.72 o 
  -2   8   1     1392.69     1388.55     21.04 o 
   0   8   1       10.74       18.49      9.27 o 
   2   8   1      115.85      147.71      9.02 o 
   4   8   1      162.26      172.70      9.32 o 
   6   8   1      367.01      376.98      9.58 o 
   8   8   1      154.98      167.08      9.38 o 
  10   8   1       28.17       35.82      9.71 o 
  12   8   1       17.95       27.93     12.74 o 
 -13   9   1      628.64      615.09     11.95 o 
 -11   9   1      121.62      147.14      9.70 o 
  -9   9   1     1124.91     1101.56     11.96 o 
  -7   9   1     7696.30     7792.19     76.69 o 
  -5   9   1       21.11       36.03      9.45 o 
  -3   9   1     1467.65     1418.86     10.84 o 
  -1   9   1     3195.31     3252.05     18.24 o 
   1   9   1     3483.21     3493.62     28.48 o 
   3   9   1      199.87      215.28      9.93 o 
   5   9   1     2221.58     2299.71     38.56 o 
   7   9   1     5863.26     5660.54     63.75 o 
   9   9   1      360.69      334.89     16.00 o 
  11   9   1      237.80      249.87     10.43 o 
 -12  10   1      669.69      641.61     11.43 o 
 -10  10   1      106.92      151.38     12.58 o 
  -8  10   1      170.24      186.38     10.55 o 
  -6  10   1      818.10      814.83     16.34 o 
  -4  10   1      364.27      346.18      9.92 o 
  -2  10   1     1058.32     1115.63     16.82 o 
   0  10   1        0.07        5.49      9.75 o 
   2  10   1        0.29       32.38      9.51 o 
   4  10   1      319.10      341.40     11.30 o 
   6  10   1      282.78      335.90     10.50 o 
   8  10   1     1085.56      992.58     12.95 o 
  10  10   1      100.11      111.43     13.30 o 
  -9  11   1     1880.59     1897.46     36.68 o 
  -7  11   1        5.67       22.35      9.99 o 
  -5  11   1     2140.99     2086.58     12.29 o 
  -3  11   1     3685.41     3628.44     23.16 o 
  -1  11   1      208.31      214.16     10.41 o 
   1  11   1      124.47      148.38      9.92 o 
   3  11   1     4675.33     4586.61     81.81 o 
   5  11   1       18.98       29.60     10.13 o 
   7  11   1      113.68      121.07     10.52 o 
   9  11   1     2845.11     2754.84     33.12 o 
  -8  12   1     1355.12     1387.01     35.58 o 
  -6  12   1      240.29      242.72     11.04 o 
  -4  12   1       21.59        7.50     14.74 o 
  -2  12   1      926.00      892.88     16.10 o 
   0  12   1      177.76      166.63     10.44 o 
   2  12   1      406.88      421.80     11.15 o 
   4  12   1     1304.40     1302.53     26.95 o 
   6  12   1       30.97       47.26     10.90 o 
  -5  13   1     2032.87     1939.20     15.36 o 
  -3  13   1       29.55       42.50     13.63 o 
  -1  13   1     1255.28     1204.93     12.18 o 
   1  13   1      331.35      352.81     11.50 o 
   3  13   1       10.00       22.49     14.14 o 
 -18   0   2      251.04      346.04     14.82 o 
 -16   0   2       14.03       32.18     13.53 o 
 -14   0   2     3836.35     3820.16     23.01 o 
 -12   0   2      111.33       98.47     11.70 o 
 -10   0   2    10319.07     9815.62     97.91 o 
  -8   0   2    15482.67    13275.51    158.91 o 
  -6   0   2    12292.32    10154.76     84.47 o 
  -2   0   2    19665.65    20978.95     87.45 o 
   4   0   2       23.66       56.46     16.47 o 
   6   0   2    24178.42    20381.89     43.58 o 
   8   0   2     8133.19     7820.43     27.89 o 
  10   0   2      697.19      625.54     23.42 o 
  12   0   2     8152.30     8168.86     87.23 o 
  14   0   2      663.06      734.17     13.60 o 
  16   0   2      843.37     1019.64     30.23 o 
 -17   1   2       13.80       19.46     11.14 o 
 -15   1   2      855.16      899.13     10.03 o 
 -13   1   2      266.11      290.39      8.72 o 
 -11   1   2      642.94      607.77     14.58 o 
  -9   1   2      127.84      111.61      7.89 o 
  -7   1   2      450.77      439.74      8.58 o 
  -5   1   2    10363.93     9312.06    326.92 o 
  -3   1   2     3325.28     3369.80    211.39 o 
  -1   1   2       40.99       46.37     16.30 o 
   1   1   2    10578.41    11302.42    898.47 o 
   3   1   2      705.18      553.42     31.78 o 
   5   1   2     1331.71     1235.03     31.76 o 
   7   1   2      716.40      606.15     12.69 o 
   9   1   2     2507.43     2206.23     23.67 o 
  11   1   2      449.39      453.13     13.35 o 
  13   1   2     1668.42     1633.30     18.37 o 
  15   1   2      134.33      178.85     11.34 o 
 -18   2   2      204.89      229.75     15.54 o 
 -16   2   2      879.18      966.99      9.90 o 
 -14   2   2       24.99       48.27     10.22 o 
 -12   2   2     4329.60     4167.57     56.11 o 
 -10   2   2     6611.67     6207.81     52.13 o 
  -8   2   2     1397.70     1281.21     38.43 o 
  -6   2   2    11780.23    10906.27    255.70 o 
  -2   2   2     4985.11     5646.01     20.67 o 
   0   2   2     5879.18     6292.63    100.11 o 
   2   2   2    16934.24    16561.76    783.55 o 
   4   2   2    27873.11    28405.82     53.86 o 
   6   2   2     2760.17     2591.97     89.82 o 
   8   2   2     5155.89     4714.46     34.52 o 
  10   2   2     4950.47     4733.97     29.09 o 
  12   2   2      387.67      404.86     10.18 o 
  14   2   2     1809.52     1894.35     30.96 o 
  16   2   2     1354.72     1526.11     50.04 o 
 -17   3   2       17.91       14.47      9.60 o 
 -15   3   2      565.26      591.69      9.63 o 
 -13   3   2       54.02       84.21     11.36 o 
 -11   3   2      288.44      273.08      8.33 o 
  -9   3   2      248.01      285.43      8.15 o 
  -7   3   2      100.05      133.35      8.20 o 
  -5   3   2       98.88       80.55     10.03 o 
  -3   3   2    16794.38    18071.02    120.84 o 
  -1   3   2       27.90       35.69     10.34 o 
   1   3   2      226.39      294.12     11.08 o 
   3   3   2       47.20       71.06      8.89 o 
   5   3   2      574.68      705.30     18.19 o 
   7   3   2        3.49       32.71      7.95 o 
   9   3   2     1135.57     1077.41     22.66 o 
  11   3   2      401.97      418.98     10.58 o 
  13   3   2      313.58      348.25     11.42 o 
  15   3   2       35.42       41.08     11.05 o 
 -16   4   2       72.07       80.79      9.77 o 
 -14   4   2      594.39      594.75      9.36 o 
 -12   4   2     2333.84     2247.86     20.19 o 
 -10   4   2     5043.30     4763.60     61.32 o 
  -8   4   2     9746.79     9503.12    114.52 o 
  -6   4   2     4866.39     4803.60     14.65 o 
  -4   4   2     1301.98     1336.09     15.98 o 
  -2   4   2     3355.72     3246.23     22.56 o 
   0   4   2      881.14      800.66     18.16 o 
   2   4   2    25839.32    28273.53     53.44 o 
   4   4   2    13774.81    13916.34    366.72 o 
   6   4   2     6600.39     6320.79    208.90 o 
   8   4   2     5228.50     5032.94    154.02 o 
  10   4   2     1000.75      991.08     24.61 o 
  12   4   2      602.89      627.24     17.05 o 
  14   4   2      377.26      367.92      9.78 o 
 -17   5   2      292.12      292.32     12.43 o 
 -15   5   2      133.85      136.73     12.92 o 
 -13   5   2      498.39      449.25      9.95 o 
 -11   5   2       69.35       63.99      8.76 o 
  -9   5   2     1291.50     1218.29     16.06 o 
  -7   5   2      346.31      418.68      9.99 o 
  -5   5   2      421.35      437.76      9.13 o 
  -3   5   2     6727.66     7324.41     78.41 o 
  -1   5   2      394.46      429.57     10.87 o 
   1   5   2     8747.83     9274.93     21.97 o 
   3   5   2      259.12      250.64      8.72 o 
   5   5   2     1331.99     1364.14     33.84 o 
   7   5   2       53.63       59.22      8.47 o 
   9   5   2       13.73       14.76      8.82 o 
  11   5   2      414.11      403.61     11.44 o 
  13   5   2       43.51       63.02      9.23 o 
  15   5   2       97.65      101.37     10.58 o 
 -16   6   2       26.17       59.41     17.51 o 
 -14   6   2     2234.00     2192.68     23.98 o 
 -12   6   2     2546.80     2387.07     22.74 o 
 -10   6   2       55.79       56.33      8.70 o 
  -8   6   2    12419.31    12360.66    190.53 o 
  -6   6   2     3399.89     3579.03     38.70 o 
  -4   6   2     1636.08     1799.45     27.16 o 
  -2   6   2     5591.56     5596.15     58.17 o 
   0   6   2     6194.46     6133.33     18.52 o 
   2   6   2     6606.61     7039.83     72.66 o 
   4   6   2     6524.22     6777.24    110.06 o 
   6   6   2    11666.06    11717.49    213.54 o 
   8   6   2      477.62      513.77     16.52 o 
  10   6   2      943.25      876.10     12.55 o 
  12   6   2     2011.50     1967.92     17.80 o 
  14   6   2      208.71      216.40     22.94 o 
 -15   7   2       24.46       33.12     10.50 o 
 -13   7   2      431.20      348.61     15.25 o 
 -11   7   2      143.74      113.50      9.35 o 
  -9   7   2     1345.57     1416.34     25.88 o 
  -7   7   2     7962.08     7835.34     53.27 o 
  -5   7   2     7313.49     7551.27     72.31 o 
  -3   7   2     8186.96     8569.33    106.16 o 
  -1   7   2      198.05      197.03     10.09 o 
   1   7   2     4197.06     4612.59     40.54 o 
   3   7   2      154.83      203.25      8.82 o 
   5   7   2      753.85      766.47     12.67 o 
   7   7   2     2938.97     3001.59     66.20 o 
   9   7   2     3834.86     3607.41    100.48 o 
  11   7   2      529.97      461.92      9.76 o 
  13   7   2        2.56       11.41      9.95 o 
 -14   8   2       16.46       32.72     10.48 o 
 -12   8   2      796.54      770.01     26.18 o 
 -10   8   2     4346.64     4294.73     61.91 o 
  -8   8   2      467.87      478.10      9.72 o 
  -6   8   2     1446.78     1466.98     11.03 o 
  -4   8   2    11465.28    11442.16     97.74 o 
  -2   8   2     2482.93     2460.39     19.09 o 
   0   8   2     1183.52     1223.89     10.39 o 
   2   8   2     4404.29     4479.82     38.28 o 
   4   8   2     1697.19     1735.27     40.97 o 
   6   8   2      980.02      959.72     16.41 o 
   8   8   2     3999.27     3890.39     57.42 o 
  10   8   2     2390.92     2376.40     40.01 o 
  12   8   2      100.32      134.80      9.81 o 
 -13   9   2        8.16       16.52     10.61 o 
 -11   9   2        9.04       19.09      9.88 o 
  -9   9   2     1489.43     1510.24     12.83 o 
  -7   9   2      232.28      252.50     10.08 o 
  -5   9   2      340.45      321.91      9.64 o 
  -3   9   2     4437.24     4286.24     28.48 o 
  -1   9   2      425.29      428.35      9.88 o 
   1   9   2     3536.58     3458.54     30.24 o 
   3   9   2      157.23      196.55      9.50 o 
   5   9   2     3878.70     3874.95     53.85 o 
   7   9   2        1.16       16.31      9.85 o 
   9   9   2      607.79      623.94     20.68 o 
  11   9   2      292.80      240.64     14.88 o 
 -12  10   2      464.21      437.24     11.06 o 
 -10  10   2      883.37      820.31     24.26 o 
  -8  10   2     1254.16     1224.27     15.38 o 
  -6  10   2     2693.49     2623.63     36.86 o 
  -4  10   2      385.34      420.74      9.72 o 
  -2  10   2     2335.13     2291.09     13.58 o 
   0  10   2     4471.05     4353.09     50.95 o 
   2  10   2       12.74       22.46      9.36 o 
   4  10   2      395.18      469.92     10.14 o 
   6  10   2     1369.29     1341.22     21.60 o 
   8  10   2      669.95      610.65     16.80 o 
  10  10   2     1589.57     1468.01     40.80 o 
 -11  11   2        8.54       15.36     15.60 o 
  -9  11   2      158.99      117.13     27.08 o 
  -7  11   2        0.27       19.17     10.15 o 
  -5  11   2      470.01      427.15     13.69 o 
  -3  11   2        0.07       31.37      9.84 o 
  -1  11   2        0.56       -9.79      9.79 o 
   1  11   2      595.02      556.79     13.45 o 
   3  11   2       50.24       52.92     10.17 o 
   5  11   2      129.94      138.15     10.31 o 
   7  11   2       33.02       34.93     10.57 o 
   9  11   2        0.03       -9.40     10.93 o 
  -8  12   2     1215.28     1105.15     20.29 o 
  -6  12   2     1223.22     1190.02     16.53 o 
  -4  12   2      319.15      312.13     10.62 o 
  -2  12   2      863.53      900.07     11.91 o 
   0  12   2      563.53      582.98     15.27 o 
   2  12   2       51.22       55.75     10.79 o 
   4  12   2      285.31      304.89     11.70 o 
   6  12   2     1264.51     1191.65     17.44 o 
  -5  13   2      540.95      508.79     11.73 o 
  -3  13   2       61.32       55.84     11.25 o 
  -1  13   2        6.39       17.28     10.98 o 
   1  13   2      406.44      382.00     12.77 o 
   3  13   2      123.06      100.76     11.30 o 
 -17   1   3      419.01      518.47     11.47 o 
 -15   1   3       33.03       38.60      8.90 o 
 -13   1   3       17.22       29.20      9.62 o 
 -11   1   3     3824.16     3459.94     11.80 o 
  -9   1   3     9013.24     8356.04     55.00 o 
  -7   1   3     5419.20     4727.62    128.35 o 
  -5   1   3     2171.89     1643.56     62.29 o 
  -3   1   3     1994.23     1886.04    120.06 o 
  -1   1   3      194.22      197.78     16.51 o 
   1   1   3     1447.59     1279.66     97.31 o 
   3   1   3    16614.00    14908.01    911.74 o 
   5   1   3     3728.88     3280.66     87.24 o 
   7   1   3    14852.81    13938.06    261.28 o 
   9   1   3     6782.12     6531.10    115.57 o 
  11   1   3      324.52      340.37      8.62 o 
  13   1   3      809.52      811.40     17.18 o 
  15   1   3     1124.21     1250.35     14.07 o 
 -18   2   3        2.29       -0.32     11.75 o 
 -16   2   3      721.32      738.48      9.79 o 
 -14   2   3     1767.06     1737.74     12.55 o 
 -12   2   3      591.36      571.15     10.70 o 
 -10   2   3      366.12      358.10      8.17 o 
  -8   2   3      601.21      586.38     17.44 o 
  -6   2   3      160.65      220.88      8.71 o 
  -4   2   3      714.19      652.67     40.23 o 
  -2   2   3     5929.83     6299.11     60.08 o 
   2   2   3     7235.25     7774.22    420.76 o 
   4   2   3     8554.73     7951.24    463.69 o 
   6   2   3      962.54      907.92     26.65 o 
   8   2   3      322.61      338.29      8.28 o 
  10   2   3     3015.51     2860.33     24.64 o 
  12   2   3      177.39      229.62     10.29 o 
  14   2   3       45.42       37.48      9.24 o 
  16   2   3        0.22        2.07     10.30 o 
 -17   3   3       24.16       24.04      9.69 o 
 -15   3   3     2875.07     3005.72     20.59 o 
 -13   3   3      894.64      881.49      9.25 o 
 -11   3   3      318.68      260.28      8.50 o 
  -9   3   3      643.48      514.05     10.63 o 
  -7   3   3    20915.74    19838.30    719.98 o 
  -5   3   3     7198.81     7640.05    221.90 o 
  -3   3   3     7267.63     7642.74     60.26 o 
  -1   3   3    15702.88    15613.00     79.31 o 
   1   3   3     3616.41     4218.51     59.30 o 
   3   3   3     2031.77     2263.55    104.53 o 
   5   3   3    11680.90    10673.54    485.84 o 
   7   3   3     4940.53     4696.50    137.92 o 
   9   3   3      174.17      167.66      8.18 o 
  11   3   3     6850.42     6820.48     69.32 o 
  13   3   3     1604.25     1598.44     46.98 o 
  15   3   3        8.48       30.04     10.03 o 
 -16   4   3      785.56      771.61      9.96 o 
 -14   4   3        2.71       16.59      8.79 o 
 -12   4   3     2300.79     2211.57     19.63 o 
 -10   4   3     3788.46     3701.16     61.64 o 
  -8   4   3      692.37      594.53     14.23 o 
  -6   4   3     5341.52     5321.39    102.17 o 
  -4   4   3      185.58      256.06     10.61 o 
  -2   4   3        6.24       38.20      9.58 o 
   0   4   3       86.13       40.97      9.13 o 
   2   4   3     3269.89     3665.51     47.48 o 
   4   4   3    10700.58    10933.42    356.87 o 
   6   4   3     4747.92     4429.97    174.40 o 
   8   4   3     1613.05     1549.76     36.46 o 
  10   4   3      222.30      194.53     11.02 o 
  12   4   3      102.61      111.72     11.95 o 
  14   4   3      708.57      737.83     12.12 o 
 -17   5   3     2299.91     2428.35     20.28 o 
 -15   5   3       24.98       38.25      9.39 o 
 -13   5   3      213.72      200.34      9.58 o 
 -11   5   3     3090.54     3020.21     56.03 o 
  -9   5   3     1428.38     1489.77     25.09 o 
  -7   5   3       12.65       23.23      9.43 o 
  -3   5   3     6662.57     6703.43     40.04 o 
  -1   5   3      736.17      718.58      9.91 o 
   1   5   3    19642.39    20510.20    186.41 o 
   3   5   3      132.97      226.51      8.48 o 
   5   5   3       36.73       46.74      8.42 o 
   7   5   3      157.29      115.38      8.55 o 
   9   5   3    12593.31    11689.35    254.14 o 
  11   5   3      165.81      148.59      9.25 o 
  13   5   3      173.18      184.41      9.67 o 
  15   5   3     1433.77     1561.95     36.50 o 
 -16   6   3     1183.56     1195.47     26.15 o 
 -14   6   3      137.06      149.51      9.45 o 
 -12   6   3     1500.61     1504.60     35.37 o 
 -10   6   3       70.26       92.16     10.64 o 
  -8   6   3      424.47      426.83      9.39 o 
  -6   6   3      988.54      951.28     11.76 o 
  -4   6   3      152.96      129.37      9.86 o 
  -2   6   3      450.55      451.51     10.88 o 
   0   6   3      411.67      492.16     10.38 o 
   2   6   3     1688.86     1842.74     25.73 o 
   4   6   3      107.63      108.81     14.21 o 
   6   6   3     1067.03     1033.75     12.54 o 
   8   6   3       20.68       39.22     10.29 o 
  10   6   3     1343.69     1292.54     27.56 o 
  12   6   3       15.07       19.57      9.28 o 
  14   6   3       41.02       60.47     13.76 o 
 -15   7   3      772.32      774.47     10.49 o 
 -13   7   3     1049.94     1083.47     19.43 o 
 -11   7   3      495.08      452.91     11.14 o 
  -9   7   3      818.60      855.50     21.60 o 
  -7   7   3     5242.37     5299.94     39.96 o 
  -5   7   3     3689.15     3879.15     27.60 o 
  -3   7   3     4867.70     4967.60     82.95 o 
  -1   7   3     4061.65     4113.98     23.83 o 
   1   7   3      614.35      595.47     14.58 o 
   3   7   3     1783.08     1919.64     21.08 o 
   5   7   3     1801.11     1816.89     32.73 o 
   7   7   3     1013.47      961.58     30.49 o 
   9   7   3       24.72       42.11     10.46 o 
  11   7   3     1544.46     1485.87     27.78 o 
  13   7   3      572.68      598.82     10.40 o 
 -14   8   3      323.73      350.75     12.88 o 
 -12   8   3      101.71       90.57      9.86 o 
 -10   8   3       46.33       49.96      9.91 o 
  -8   8   3      113.00      129.38     11.69 o 
  -6   8   3      147.22      156.60     12.20 o 
  -4   8   3     1086.80     1142.90     11.93 o 
  -2   8   3      528.85      561.27     10.83 o 
   0   8   3     1282.58     1344.82     21.91 o 
   2   8   3      252.34      259.23      9.31 o 
   4   8   3       16.62       29.65      9.22 o 
   6   8   3       10.84       20.33      9.31 o 
   8   8   3      154.15      154.40      9.61 o 
  10   8   3       31.57       63.35      9.57 o 
  12   8   3       30.92       28.59     10.71 o 
 -13   9   3     1019.58     1037.01     30.95 o 
 -11   9   3      137.28      149.14      9.96 o 
  -9   9   3     4169.28     4097.15     71.46 o 
  -7   9   3     3358.82     3453.09     37.35 o 
  -5   9   3      125.44      139.63     10.42 o 
  -3   9   3     2800.55     2814.95     34.88 o 
  -1   9   3     4223.18     4128.26     42.17 o 
   1   9   3     1127.17     1091.77     12.40 o 
   3   9   3      155.07      165.83      9.31 o 
   5   9   3     3337.19     3418.82     60.60 o 
   7   9   3     1560.67     1609.91     45.35 o 
   9   9   3      146.59      133.51     11.69 o 
  11   9   3      502.53      492.00     22.65 o 
 -12  10   3      428.74      422.66     16.74 o 
 -10  10   3      204.54      164.82     10.39 o 
  -8  10   3       92.61      136.53     10.05 o 
  -6  10   3     1457.57     1477.28     24.74 o 
  -4  10   3      263.66      237.73     11.01 o 
  -2  10   3       22.49       46.69     11.13 o 
   0  10   3     1539.94     1624.90     23.60 o 
   2  10   3       32.18       47.11     10.40 o 
   4  10   3       54.45       77.23      9.59 o 
   6  10   3      759.36      762.38     24.67 o 
   8  10   3      444.36      383.95     17.90 o 
  10  10   3      464.93      479.91     19.12 o 
 -11  11   3     2450.02     2382.09     42.17 o 
  -9  11   3      515.96      531.50     12.60 o 
  -7  11   3        9.56       35.55      9.93 o 
  -5  11   3     3437.29     3303.67     15.02 o 
  -3  11   3     1274.03     1232.06     25.51 o 
  -1  11   3       88.60      133.77     11.78 o 
   1  11   3     2108.02     2107.76     25.87 o 
   3  11   3     3166.89     3035.45     63.05 o 
   5  11   3      107.70      130.01     13.19 o 
   7  11   3     1227.96     1206.41     18.78 o 
  -8  12   3      113.20      135.05     12.58 o 
  -6  12   3        7.52       22.27     13.06 o 
  -4  12   3      294.92      306.02     13.02 o 
  -2  12   3      956.12      898.37     12.73 o 
   0  12   3      665.44      662.81     13.41 o 
   2  12   3       39.12       61.92     10.93 o 
   4  12   3     1851.72     1817.51     50.05 o 
   6  12   3      813.04      902.21     20.18 o 
  -5  13   3      566.64      518.97     13.28 o 
  -3  13   3      703.64      668.03     13.17 o 
  -1  13   3     2317.89     2155.45     16.55 o 
   1  13   3       88.79       91.68     13.01 o 
   3  13   3      694.51      682.48     15.19 o 
 -18   0   4       85.79       97.37     13.98 o 
 -16   0   4     5317.81     5575.14     26.23 o 
 -14   0   4      454.78      431.78     13.34 o 
 -12   0   4      606.36      618.16     12.87 o 
 -10   0   4     5878.16     5216.26     35.16 o 
  -8   0   4     5638.37     4477.34     99.50 o 
  -6   0   4     5166.27     4879.91    184.88 o 
  -4   0   4     9006.57     9259.15     86.50 o 
   0   0   4     3443.30     3870.75     35.03 o 
   2   0   4     2967.13     2754.34     25.22 o 
   4   0   4       76.22       50.13     10.87 o 
   6   0   4    24071.46    22943.45    357.53 o 
   8   0   4       12.04       36.96     10.99 o 
  10   0   4     1283.37     1304.95     20.76 o 
  12   0   4     2632.34     2745.05     21.87 o 
  14   0   4      240.20      256.84     14.32 o 
 -17   1   4      163.95      197.43      9.97 o 
 -15   1   4      603.04      631.56     16.84 o 
 -13   1   4     2203.76     2120.54     13.15 o 
 -11   1   4      213.46      170.28      8.36 o 
  -9   1   4     2654.56     2670.06     48.99 o 
  -7   1   4      732.24      684.99     20.74 o 
  -5   1   4       24.46       17.14      9.52 o 
  -3   1   4       21.67       23.13     11.74 o 
  -1   1   4     1699.22     2048.77     27.07 o 
   1   1   4     7518.41     7978.15    302.51 o 
   3   1   4      567.76      433.20     17.10 o 
   5   1   4       11.76       15.41      8.93 o 
   7   1   4     2443.09     2170.43     31.12 o 
   9   1   4     5280.22     4762.25     47.52 o 
  11   1   4     2131.85     2054.91     28.29 o 
  13   1   4      658.08      680.47      9.88 o 
  15   1   4       17.56       25.17      9.86 o 
 -18   2   4     1726.35     1880.75     22.98 o 
 -16   2   4      653.27      722.50     10.32 o 
 -14   2   4      800.60      818.37     19.87 o 
 -12   2   4     2634.41     2497.00     23.53 o 
 -10   2   4      106.07       67.29      9.40 o 
  -8   2   4       83.87      144.07      9.17 o 
  -6   2   4    17709.15    16613.03    994.83 o 
  -2   2   4     5529.54     6051.89     24.01 o 
   0   2   4     7978.07     8562.32    501.22 o 
   2   2   4     8239.77     7408.18    496.29 o 
   4   2   4     5239.68     5054.76    328.47 o 
   6   2   4      263.88      167.90      7.93 o 
   8   2   4     4663.85     4558.80     55.65 o 
  10   2   4      957.75      982.39     19.31 o 
  12   2   4       33.72       52.16      8.78 o 
  14   2   4      949.37     1047.44     18.86 o 
 -17   3   4       63.86       62.21     10.65 o 
 -15   3   4      193.32      219.10      9.72 o 
 -13   3   4        0.05       19.70      8.68 o 
 -11   3   4        0.01        7.74      8.51 o 
  -9   3   4       38.82       37.44      8.32 o 
  -7   3   4     5841.77     6189.63    290.20 o 
  -5   3   4      336.36      325.05      9.60 o 
  -3   3   4     8032.29     8656.18     45.25 o 
  -1   3   4     1148.12     1281.60     19.84 o 
   1   3   4     4767.84     5194.68    207.91 o 
   3   3   4     1109.22     1130.02     56.33 o 
   5   3   4      422.98      413.08     12.71 o 
   7   3   4       91.00       74.34      7.94 o 
   9   3   4     1627.16     1516.61     17.18 o 
  11   3   4      148.85      155.26     10.19 o 
  13   3   4       10.13       14.33      9.11 o 
  15   3   4        0.25       23.09     12.49 o 
 -18   4   4      652.17      675.19     37.60 o 
 -16   4   4      239.08      258.31     11.57 o 
 -14   4   4      706.22      736.76      9.72 o 
 -12   4   4     1168.51     1166.65     17.17 o 
 -10   4   4     1106.28     1052.86     19.53 o 
  -8   4   4     3151.57     3137.54     91.51 o 
  -6   4   4     1922.08     1719.58     58.50 o 
  -4   4   4      976.89      930.25     14.07 o 
  -2   4   4     9523.34     9601.12     49.18 o 
   0   4   4     1056.37     1000.68     15.78 o 
   2   4   4    12144.90    12522.39    247.38 o 
   4   4   4      215.76      172.48      8.15 o 
   6   4   4      992.61      938.64     64.46 o 
   8   4   4     1633.06     1590.78     38.79 o 
  10   4   4     1212.37     1203.42     12.00 o 
  12   4   4      659.33      655.42      9.49 o 
  14   4   4      933.22      903.64     25.86 o 
 -17   5   4      118.17      138.06     18.91 o 
 -15   5   4       31.66       38.14      9.12 o 
 -13   5   4      479.27      423.24     17.30 o 
 -11   5   4      220.21      197.77      8.90 o 
  -9   5   4        0.98       13.76      8.53 o 
  -7   5   4     2396.03     2376.85     68.09 o 
  -5   5   4        1.22       24.28      9.33 o 
  -3   5   4     2715.01     2837.89     22.33 o 
  -1   5   4        9.25       22.02      8.96 o 
   1   5   4     1766.50     1815.16     31.49 o 
   3   5   4     1824.70     2046.18     17.00 o 
   5   5   4      115.83      138.09     10.40 o 
   7   5   4      130.74      141.80      8.54 o 
   9   5   4      135.39      157.29     12.56 o 
  11   5   4      513.90      459.22      9.48 o 
  13   5   4       59.50       94.80      9.84 o 
 -16   6   4      484.57      495.84     11.07 o 
 -14   6   4     2214.48     2174.55     33.88 o 
 -12   6   4       39.79       54.83      9.18 o 
 -10   6   4       30.07       45.43      9.65 o 
  -8   6   4     8554.70     8430.89    144.09 o 
  -6   6   4      280.75      297.19     10.34 o 
  -4   6   4      748.07      821.29      9.97 o 
  -2   6   4     6151.10     5884.20     24.22 o 
   0   6   4     2780.54     2573.65     37.30 o 
   2   6   4      399.56      365.50     10.23 o 
   4   6   4     4246.06     4210.67    106.73 o 
   6   6   4      351.41      397.28     13.15 o 
   8   6   4      292.51      298.70     10.40 o 
  10   6   4     1536.00     1459.80     19.40 o 
  12   6   4     3035.14     3135.87     12.19 o 
 -15   7   4        5.99       25.91     12.26 o 
 -13   7   4      421.95      419.88     10.25 o 
 -11   7   4     1986.88     1884.27     26.75 o 
  -9   7   4     1547.15     1564.09     31.99 o 
  -7   7   4     8578.74     8691.13    118.15 o 
  -5   7   4      382.88      344.81      9.55 o 
  -3   7   4     6336.54     6729.64     49.24 o 
  -1   7   4     2667.70     3023.27     23.88 o 
   1   7   4     3595.39     3659.49     13.81 o 
   3   7   4     2648.51     2723.81     19.14 o 
   5   7   4      783.05      763.56     12.07 o 
   7   7   4     1247.40     1278.08     48.92 o 
   9   7   4       92.56      106.43     10.73 o 
  11   7   4      247.12      250.16      9.80 o 
  13   7   4      183.88      191.52     10.65 o 
 -14   8   4       77.14       90.15     11.32 o 
 -12   8   4     1056.46     1043.35     16.66 o 
 -10   8   4     1684.56     1847.63     50.55 o 
  -8   8   4      224.99      269.32     13.60 o 
  -6   8   4     1530.55     1635.75     24.68 o 
  -4   8   4    11383.32    11055.02     71.09 o 
  -2   8   4       32.75       42.69      9.14 o 
   0   8   4     4254.15     4089.66     56.61 o 
   2   8   4     1518.31     1638.04     28.26 o 
   4   8   4      502.37      447.22     13.94 o 
   6   8   4     1301.75     1377.66     33.53 o 
   8   8   4     2275.75     2228.19     66.28 o 
  10   8   4      318.19      390.52     10.30 o 
  12   8   4       23.23       27.70     10.14 o 
 -13   9   4      128.88      144.50     10.73 o 
 -11   9   4      240.07      269.04     10.20 o 
  -9   9   4       64.09       67.32     11.03 o 
  -7   9   4     4703.51     4616.95     54.47 o 
  -5   9   4      383.83      372.28      9.91 o 
  -3   9   4     1902.42     1884.30     14.18 o 
  -1   9   4      380.47      385.01      9.93 o 
   1   9   4     3689.95     3621.33     33.47 o 
   3   9   4     1158.83     1126.48     11.92 o 
   5   9   4       62.34       61.09      9.54 o 
   7   9   4     1488.15     1492.69     24.40 o 
   9   9   4      365.15      400.82     24.42 o 
  11   9   4       50.08       55.57     10.88 o 
 -12  10   4      631.00      553.49     14.70 o 
 -10  10   4      735.52      742.85     23.57 o 
  -8  10   4      545.67      618.87     24.00 o 
  -6  10   4      912.75      904.04     20.29 o 
  -4  10   4       10.02       31.31     10.02 o 
  -2  10   4     6634.81     6645.51     73.39 o 
   0  10   4     2473.77     2413.64     17.79 o 
   2  10   4     1233.83     1194.07     20.28 o 
   4  10   4     1502.32     1588.50     35.95 o 
   6  10   4      872.95      767.11     21.23 o 
   8  10   4      101.17      101.44     10.54 o 
 -11  11   4        0.44       -2.05     12.78 o 
  -9  11   4       32.60       17.07     14.47 o 
  -7  11   4        4.37       13.69     18.22 o 
  -5  11   4       23.54       45.22     13.00 o 
  -3  11   4        1.32        7.90     10.53 o 
  -1  11   4       41.54       86.26     19.05 o 
   1  11   4      271.96      301.98     22.55 o 
   3  11   4       17.97       35.97     11.67 o 
   5  11   4      109.64      104.52     10.30 o 
   7  11   4       18.71       51.41     10.72 o 
  -8  12   4     1064.18     1049.09     15.49 o 
  -6  12   4      213.30      227.89     10.86 o 
  -4  12   4      508.20      521.33     11.32 o 
  -2  12   4     1888.46     1878.01     23.79 o 
   0  12   4     2013.98     1914.82     31.75 o 
   2  12   4     1015.53     1001.01     22.85 o 
   4  12   4     1377.89     1234.58     32.79 o 
   6  12   4     1224.86     1208.45     33.13 o 
  -5  13   4       14.26       29.91     12.25 o 
  -3  13   4      210.99      221.74     12.50 o 
  -1  13   4        5.11       40.27     11.67 o 
   1  13   4       58.76       82.69     13.82 o 
 -17   1   5     2134.23     2312.74     35.01 o 
 -15   1   5      700.55      721.52     11.24 o 
 -13   1   5     4622.60     4371.01     38.40 o 
 -11   1   5     5255.00     4637.04     27.64 o 
  -9   1   5     1069.79      956.61      9.14 o 
  -7   1   5      275.21      160.30      9.05 o 
  -5   1   5       30.43       98.29     21.12 o 
  -3   1   5    15918.55    16607.36     47.64 o 
  -1   1   5     4469.93     4833.97     23.34 o 
   1   1   5    16208.44    15927.54    837.17 o 
   3   1   5     3713.78     3328.00    118.87 o 
   5   1   5       22.99       27.30      7.73 o 
   7   1   5     3296.20     2908.36     39.04 o 
   9   1   5      199.40      207.69      8.40 o 
  11   1   5       61.57       59.11      8.63 o 
  13   1   5      462.56      504.40      9.57 o 
  15   1   5      952.47     1077.58     20.78 o 
 -18   2   5       43.98       41.61     10.55 o 
 -16   2   5       64.33       72.32      9.29 o 
 -14   2   5      707.43      702.07     14.48 o 
 -12   2   5      367.10      338.97     11.88 o 
 -10   2   5     2379.24     2152.70     49.61 o 
  -8   2   5       50.42       57.37      8.55 o 
  -6   2   5      267.82      274.85     16.99 o 
  -4   2   5      842.83      887.31     18.54 o 
  -2   2   5     6133.46     7113.70     57.12 o 
   0   2   5     3442.62     3353.28    176.75 o 
   2   2   5     2467.76     2399.04    172.81 o 
   4   2   5    15860.35    17078.24   1061.78 o 
   6   2   5     5054.52     4992.64    155.88 o 
   8   2   5       47.17       41.85      8.37 o 
  10   2   5      703.65      661.73     13.98 o 
  12   2   5      937.08      891.27     19.87 o 
  14   2   5       70.63      101.81     10.57 o 
 -17   3   5      400.96      404.49     10.19 o 
 -15   3   5     8688.35     8632.66     83.40 o 
 -13   3   5      314.15      330.31      9.16 o 
 -11   3   5      131.37      131.77      8.31 o 
  -9   3   5     1908.95     1525.95     51.62 o 
  -7   3   5    11653.31    10763.77    562.80 o 
  -5   3   5     1102.58     1101.55     45.31 o 
  -3   3   5    15006.71    14951.07     60.01 o 
  -1   3   5     4959.47     4383.29    193.08 o 
   1   3   5      685.46      710.02     32.76 o 
   3   3   5     5222.43     5070.00    224.21 o 
   5   3   5    13083.91    11982.05    634.28 o 
   7   3   5       44.41       49.28      8.19 o 
   9   3   5      584.83      541.16     14.72 o 
  11   3   5     3836.34     3986.27     47.03 o 
  13   3   5      230.55      192.85      9.48 o 
 -18   4   5      302.21      367.18     12.54 o 
 -16   4   5      714.42      727.95     12.01 o 
 -14   4   5      674.11      658.07     14.64 o 
 -12   4   5     3124.97     2962.24     68.01 o 
 -10   4   5     4652.71     4815.34    135.90 o 
  -8   4   5      437.86      462.31     21.27 o 
  -6   4   5       56.27       42.38      8.84 o 
  -4   4   5     4730.64     4689.76     36.13 o 
  -2   4   5     3409.02     3860.56     50.66 o 
   0   4   5      668.50      586.55     21.57 o 
   2   4   5      906.08      809.03     17.79 o 
   4   4   5     1911.72     1885.78     79.97 o 
   6   4   5     7169.59     7277.05    333.82 o 
   8   4   5      941.64      852.27     24.37 o 
  10   4   5      920.58      807.78      9.82 o 
  12   4   5        8.44       22.65     10.51 o 
  14   4   5       13.82       20.80     10.26 o 
 -17   5   5      868.56      869.05     12.24 o 
 -15   5   5       46.25       58.84      9.13 o 
 -13   5   5     2620.78     2548.14     41.64 o 
 -11   5   5     2616.88     2666.85     59.45 o 
  -9   5   5     1451.22     1365.41     65.73 o 
  -7   5   5      514.23      440.05     12.96 o 
  -5   5   5    27834.47    27834.40    203.77 o 
  -3   5   5     1415.34     1783.25     11.81 o 
  -1   5   5     3760.41     3966.53     42.48 o 
   1   5   5    15821.48    15637.38    455.21 o 
   3   5   5      257.77      206.29      9.72 o 
   5   5   5      259.79      255.06      8.97 o 
   7   5   5     6081.81     5893.21    193.24 o 
   9   5   5     7629.17     7206.90    151.51 o 
  11   5   5      131.35      136.78     11.92 o 
  13   5   5      260.48      295.54     11.94 o 
 -16   6   5      217.70      241.86     12.50 o 
 -14   6   5       13.54       27.90      9.71 o 
 -12   6   5     1464.36     1438.50     29.27 o 
 -10   6   5      761.02      823.60     28.49 o 
  -8   6   5      287.48      293.87     10.60 o 
  -6   6   5     2864.76     2997.59     22.20 o 
  -4   6   5     1170.44     1123.94     10.66 o 
  -2   6   5      744.41      798.67     10.45 o 
   0   6   5     1194.91     1300.60     28.98 o 
   2   6   5       21.87       56.03     10.11 o 
   4   6   5       34.33       33.70     14.53 o 
   6   6   5     4308.46     4114.80    167.46 o 
   8   6   5       30.67       28.54     11.42 o 
  10   6   5       74.05       85.88     10.44 o 
  12   6   5       45.59       73.87      9.73 o 
 -15   7   5     1363.24     1347.93     11.46 o 
 -13   7   5      812.51      826.83     15.27 o 
 -11   7   5     1269.31     1242.40     31.48 o 
  -9   7   5      895.29      887.44     29.14 o 
  -7   7   5     2782.65     2883.45     18.03 o 
  -5   7   5      953.71      939.81     10.60 o 
  -3   7   5     3391.02     3545.33     25.03 o 
  -1   7   5     2798.91     2739.16     30.41 o 
   1   7   5     1966.45     2036.32     37.47 o 
   3   7   5     4651.79     4740.62     58.76 o 
   5   7   5     5511.85     5402.54    163.63 o 
   7   7   5     1028.57      943.96     32.75 o 
   9   7   5     1210.75     1182.95     18.03 o 
  11   7   5      661.58      639.95     10.61 o 
 -14   8   5       33.48       22.15     10.21 o 
 -12   8   5      150.00      156.66      9.80 o 
 -10   8   5        0.65       27.15     11.01 o 
  -8   8   5     1086.08     1093.77     15.53 o 
  -6   8   5      445.08      485.23     10.06 o 
  -4   8   5       24.91       33.29      9.62 o 
  -2   8   5      242.00      251.79      9.55 o 
   0   8   5      260.11      262.92     11.89 o 
   2   8   5       52.80       56.82     10.42 o 
   4   8   5     2307.88     2198.80     27.68 o 
   6   8   5      113.50      113.94      9.34 o 
   8   8   5      122.77      131.20     10.03 o 
  10   8   5       75.05       77.08     10.45 o 
 -13   9   5      760.28      762.67     18.02 o 
 -11   9   5      559.00      537.97     34.40 o 
  -9   9   5     4589.47     4525.27     95.80 o 
  -7   9   5       86.64      114.02     10.49 o 
  -5   9   5      150.60      140.68      9.87 o 
  -3   9   5     3350.06     3376.12     33.00 o 
  -1   9   5     5733.40     5623.09     86.17 o 
   1   9   5      557.08      539.99     10.03 o 
   3   9   5     4285.55     4294.19     28.24 o 
   5   9   5     3723.79     3690.45     93.91 o 
   7   9   5      503.55      488.35     18.10 o 
   9   9   5        7.85       28.57     11.52 o 
 -12  10   5       45.14       71.44     12.81 o 
 -10  10   5      742.16      733.62     23.06 o 
  -8  10   5       60.36       77.31     11.27 o 
  -6  10   5       99.46       90.72     10.18 o 
  -4  10   5     2009.25     1941.43     22.34 o 
  -2  10   5       98.82      111.14     11.04 o 
   0  10   5       61.27       96.02      9.88 o 
   2  10   5      890.23      899.67     15.25 o 
   4  10   5       42.85       60.10     11.38 o 
   6  10   5      137.69      146.43     10.29 o 
   8  10   5       22.64       28.98     10.45 o 
 -11  11   5     2128.95     2097.97     61.89 o 
  -9  11   5       30.66       40.23     11.27 o 
  -7  11   5      599.87      589.85     11.45 o 
  -5  11   5     1485.31     1445.54     14.85 o 
  -3  11   5      369.33      375.54     11.05 o 
  -1  11   5       49.00       83.38     17.98 o 
   1  11   5     7127.51     6922.14     99.01 o 
   3  11   5     1042.59      972.41     13.31 o 
   5  11   5       25.60       35.87     12.05 o 
   7  11   5     1545.70     1492.42     39.43 o 
  -8  12   5      467.72      495.94     13.07 o 
  -6  12   5      147.56      125.44     11.00 o 
  -4  12   5        1.10       17.75     11.53 o 
  -2  12   5      249.22      237.48     13.44 o 
   0  12   5     1363.96     1319.69     21.04 o 
   2  12   5      341.20      378.64     19.53 o 
   4  12   5      553.86      514.73     13.10 o 
  -5  13   5       69.59       82.48     11.83 o 
  -3  13   5      585.54      525.45     12.60 o 
  -1  13   5      708.52      702.76     12.64 o 
   1  13   5       28.51       26.41     11.66 o 
 -18   0   6      159.82      131.12     19.79 o 
 -16   0   6     4864.45     4939.62     33.15 o 
 -14   0   6      129.27      121.74     12.79 o 
 -12   0   6      419.93      406.39     13.33 o 
 -10   0   6    13351.96    12186.17    321.73 o 
  -8   0   6     9860.66     8689.83    242.70 o 
  -6   0   6     3523.21     3720.42     64.00 o 
   0   0   6     2640.32     2777.81     28.17 o 
   2   0   6     8919.67    10369.00     36.77 o 
   4   0   6    13406.25    12168.12    454.46 o 
   6   0   6     5586.01     5229.47    149.10 o 
   8   0   6       18.56        0.01     11.97 o 
  10   0   6     8309.78     8261.11     29.75 o 
  12   0   6     1909.16     1954.13     15.00 o 
  14   0   6      350.80      404.97     14.44 o 
 -19   1   6      147.57      164.45     25.10 o 
 -17   1   6      400.14      435.77     11.68 o 
 -15   1   6      296.84      294.92     10.89 o 
 -13   1   6      917.46      887.13     10.79 o 
 -11   1   6     2338.75     2206.75     28.53 o 
  -9   1   6     1534.69     1530.58     33.95 o 
  -7   1   6     4347.06     3915.88    107.08 o 
  -5   1   6     2513.28     2599.39     46.19 o 
  -3   1   6        0.55       14.54     10.74 o 
  -1   1   6      357.57      491.85     11.14 o 
   1   1   6     3136.39     3767.53    107.91 o 
   3   1   6     3632.37     3471.75    107.19 o 
   5   1   6     1368.58     1213.35     31.17 o 
   7   1   6     1284.85     1155.15     16.06 o 
   9   1   6     2179.21     2111.13     15.77 o 
  11   1   6      595.42      566.54     10.87 o 
  13   1   6      507.44      607.32      9.96 o 
 -18   2   6     1198.40     1300.37     19.90 o 
 -16   2   6      361.46      369.67      9.63 o 
 -14   2   6     3076.40     2990.39     29.67 o 
 -12   2   6     5984.63     5751.84     57.01 o 
 -10   2   6      245.90      186.94      8.78 o 
  -8   2   6      427.16      356.78     11.29 o 
  -4   2   6     7721.73     7686.18     50.79 o 
  -2   2   6      109.33       81.32     13.24 o 
   0   2   6     4759.80     4301.81    204.28 o 
   2   2   6    13594.76    12869.88    643.77 o 
   4   2   6       81.39       71.42      8.21 o 
   6   2   6     5571.46     4910.32    106.97 o 
   8   2   6     3832.77     3617.65     41.22 o 
  10   2   6     1201.75     1221.96     19.82 o 
  12   2   6     1048.90     1067.22     14.58 o 
  14   2   6     1526.42     1646.43     21.67 o 
 -17   3   6      118.94      147.83      9.70 o 
 -15   3   6       86.50       94.29     14.30 o 
 -13   3   6      176.07      138.49      8.99 o 
 -11   3   6      354.09      331.30     12.06 o 
  -9   3   6       89.83       67.51      9.98 o 
  -7   3   6    14304.73    15158.37    575.48 o 
  -5   3   6     1422.83     1553.34     34.89 o 
  -3   3   6        9.10       21.51     11.53 o 
  -1   3   6       51.25       52.89     10.11 o 
   1   3   6      431.22      425.60     11.48 o 
   3   3   6      826.80      834.77     46.44 o 
   5   3   6     1886.74     1671.25     61.38 o 
   7   3   6      588.93      568.23     17.19 o 
   9   3   6       26.25       45.23      8.75 o 
  11   3   6      502.36      489.53      9.59 o 
  13   3   6      109.54      107.19      9.70 o 
 -18   4   6      383.33      393.47     19.28 o 
 -16   4   6      862.28      855.97     16.77 o 
 -14   4   6     3403.56     3254.38     35.93 o 
 -12   4   6     5924.93     5719.07    117.14 o 
 -10   4   6     2917.99     2920.31    114.51 o 
  -8   4   6     7106.79     6984.92    222.25 o 
  -6   4   6      370.37      266.01     15.83 o 
  -4   4   6     3106.98     2781.18    114.02 o 
  -2   4   6     5689.95     5710.57     46.98 o 
   0   4   6    10404.10    10236.88    723.09 o 
   2   4   6     8939.48     9008.41    408.06 o 
   4   4   6     2965.24     2748.82    142.46 o 
   6   4   6     1367.41     1346.45     69.99 o 
   8   4   6     4524.87     4346.31    110.04 o 
  10   4   6      814.92      788.44     14.97 o 
  12   4   6      728.69      726.30     10.08 o 
 -17   5   6       11.12       21.97     15.59 o 
 -15   5   6      401.00      377.79      9.64 o 
 -13   5   6       14.33       44.55     16.35 o 
 -11   5   6     1448.60     1277.80     23.84 o 
  -9   5   6       84.24      118.13     11.88 o 
  -7   5   6     2822.56     2931.02    102.83 o 
  -5   5   6      175.91      205.16     10.06 o 
  -3   5   6       17.33       11.97      9.93 o 
  -1   5   6     4549.44     4722.60    142.30 o 
   1   5   6        5.54       18.36      9.16 o 
   3   5   6      207.26      290.72     10.19 o 
   5   5   6      179.94      177.66     19.17 o 
   7   5   6     2247.49     2188.17     54.86 o 
   9   5   6        0.11       -3.86      9.04 o 
  11   5   6      266.08      319.38     11.25 o 
  13   5   6       72.44       55.66      9.93 o 
 -16   6   6     1479.85     1430.45     30.54 o 
 -14   6   6     4073.39     3956.82     55.80 o 
 -12   6   6      235.30      263.86     13.10 o 
 -10   6   6     7631.81     7559.55    327.75 o 
  -8   6   6     8045.79     7829.88    240.96 o 
  -6   6   6      684.87      686.58     15.54 o 
  -4   6   6      943.13      932.26     10.84 o 
  -2   6   6     8730.43     8678.88    108.41 o 
   0   6   6     1900.71     1910.75     50.93 o 
   2   6   6     4541.01     4372.38    143.63 o 
   4   6   6     8994.86     9413.89    185.83 o 
   6   6   6      510.41      548.84     21.06 o 
   8   6   6     1572.36     1474.67     61.76 o 
  10   6   6     2284.84     2166.94     34.92 o 
  12   6   6      440.31      444.40     11.90 o 
 -15   7   6        0.11       21.73     10.16 o 
 -13   7   6        2.88        6.62      9.97 o 
 -11   7   6      969.58     1044.63     38.29 o 
  -9   7   6      347.93      336.89     11.30 o 
  -7   7   6     6218.94     6179.79    166.46 o 
  -5   7   6     9231.84     9528.43     38.54 o 
  -3   7   6     7778.23     8066.35    108.77 o 
  -1   7   6     4156.16     4315.89     79.46 o 
   1   7   6      342.94      401.88      9.81 o 
   3   7   6     1826.35     1881.14     12.35 o 
   5   7   6       69.43       78.06      9.19 o 
   7   7   6      293.90      311.16      9.54 o 
   9   7   6     1117.51     1037.11     26.17 o 
  11   7   6       39.12       50.81     12.68 o 
 -14   8   6      235.76      234.86     13.97 o 
 -12   8   6     3744.60     3710.10    140.96 o 
 -10   8   6     1845.64     1860.29     53.25 o 
  -8   8   6      408.56      425.14     13.42 o 
  -6   8   6     9782.02     9767.35    102.93 o 
  -4   8   6     4622.08     4462.38     28.82 o 
  -2   8   6       10.03       21.70      9.73 o 
   0   8   6     2845.01     2890.16     55.67 o 
   2   8   6     1424.08     1432.28     47.14 o 
   4   8   6     1195.61     1196.65     21.50 o 
   6   8   6     4673.51     4561.76    130.92 o 
   8   8   6     2410.10     2437.00     61.98 o 
  10   8   6      173.55      229.18     10.48 o 
 -13   9   6      296.88      340.52     15.97 o 
 -11   9   6     1046.31     1093.52     33.22 o 
  -9   9   6      265.51      258.51     10.58 o 
  -7   9   6     2095.86     2032.00     21.74 o 
  -5   9   6      407.71      378.53     10.54 o 
  -3   9   6      354.61      343.86     15.16 o 
  -1   9   6     2089.80     2126.98     31.56 o 
   1   9   6      658.05      613.53     14.76 o 
   3   9   6      928.84      906.99     35.63 o 
   5   9   6      576.72      644.20     11.86 o 
   7   9   6       31.62       23.94      9.86 o 
   9   9   6      198.27      203.98     12.49 o 
 -12  10   6      146.56      103.03     11.06 o 
 -10  10   6     1880.97     1885.84     39.70 o 
  -8  10   6     2308.95     2303.43     22.19 o 
  -6  10   6      990.06      996.55     11.27 o 
  -4  10   6     1073.52     1092.90     11.57 o 
  -2  10   6     2052.23     2096.09     26.75 o 
   0  10   6      633.20      603.12     13.88 o 
   2  10   6      286.14      318.12     10.57 o 
   4  10   6     1791.99     1806.08     24.78 o 
   6  10   6      574.44      541.16     12.00 o 
   8  10   6      347.70      307.18     17.16 o 
 -11  11   6      183.03      186.53     11.84 o 
  -9  11   6      162.37      150.33     11.15 o 
  -7  11   6       17.78       25.88     16.75 o 
  -5  11   6      101.42       87.52     11.70 o 
  -3  11   6       19.77       35.34     11.14 o 
  -1  11   6      112.45      100.08     10.60 o 
   1  11   6       87.40       97.56     10.88 o 
   3  11   6       16.10       25.22     10.59 o 
   5  11   6       49.65       68.85     13.57 o 
  -8  12   6     1108.67     1081.02     38.53 o 
  -6  12   6      226.23      229.89     11.51 o 
  -4  12   6      628.81      654.95     19.98 o 
  -2  12   6      825.56      795.29     11.83 o 
   0  12   6      110.02      115.51     11.17 o 
   2  12   6      255.14      245.96     11.41 o 
   4  12   6      945.53      901.90     20.98 o 
  -3  13   6       94.14       98.64     12.29 o 
  -1  13   6      144.96      154.01     22.21 o 
 -19   1   7      985.01     1118.54     13.41 o 
 -17   1   7      451.04      531.71     16.25 o 
 -15   1   7      150.37      157.58      8.85 o 
 -13   1   7     7596.88     7124.40     56.14 o 
 -11   1   7     6091.35     5975.02     82.43 o 
  -9   1   7     4194.19     4414.86    106.72 o 
  -7   1   7     7540.95     7281.08    176.80 o 
  -5   1   7     6628.79     6347.14    104.78 o 
  -1   1   7    17837.03    18371.98     34.64 o 
   1   1   7    18323.92    18908.59    176.54 o 
   3   1   7     3023.99     2823.39     59.69 o 
   5   1   7     2298.94     2262.77     48.07 o 
   7   1   7     6111.00     5781.68     84.96 o 
   9   1   7     2527.09     2437.92     10.87 o 
  11   1   7     2270.40     2222.06     17.29 o 
  13   1   7     3513.11     3740.31     36.92 o 
 -18   2   7      343.46      353.11     10.69 o 
 -16   2   7      302.38      297.98      9.56 o 
 -14   2   7     1302.72     1287.80     11.68 o 
 -12   2   7      421.67      398.79     10.37 o 
 -10   2   7      109.14      104.62      9.07 o 
  -8   2   7     2482.60     2187.84     88.83 o 
  -6   2   7      315.63      330.67     15.56 o 
  -4   2   7      758.07      953.66     37.08 o 
  -2   2   7     5641.39     6036.85    393.32 o 
   0   2   7      886.31      946.75     39.21 o 
   2   2   7     7985.75     7671.02    338.51 o 
   4   2   7      319.75      317.61      8.53 o 
   6   2   7     6179.79     6003.13    150.09 o 
   8   2   7      109.98      122.81      9.39 o 
  10   2   7       80.17       96.21      9.00 o 
  12   2   7      182.67      178.94     11.58 o 
 -17   3   7     1961.01     1951.06     22.85 o 
 -15   3   7     4675.84     4696.66     37.61 o 
 -13   3   7      268.30      260.91     10.98 o 
 -11   3   7     1457.32     1417.63     34.18 o 
  -9   3   7    16409.67    16212.41    711.10 o 
  -7   3   7     2996.80     3158.48     92.66 o 
  -5   3   7    11235.38    11928.29     27.24 o 
  -3   3   7    18025.84    18182.47     43.22 o 
  -1   3   7     4235.71     4372.93     48.72 o 
   1   3   7     2422.87     2618.42    101.70 o 
   3   3   7    12429.95    12093.17    603.22 o 
   5   3   7     9706.67     9501.33    400.04 o 
   7   3   7       72.17       82.61      8.71 o 
   9   3   7     4395.44     4299.60     32.51 o 
  11   3   7     3406.13     3397.08     37.29 o 
  13   3   7      164.32      151.73     10.34 o 
 -18   4   7      661.13      664.59     11.00 o 
 -16   4   7      563.32      584.51     10.28 o 
 -14   4   7      897.92      888.44     20.65 o 
 -12   4   7      344.41      420.58     15.67 o 
 -10   4   7     1979.48     1899.10     76.75 o 
  -8   4   7     1169.88     1260.64     34.97 o 
  -6   4   7      907.02      931.99     26.11 o 
  -4   4   7     4808.90     4995.71     43.12 o 
  -2   4   7      347.72      325.49     11.83 o 
   0   4   7      834.25      767.19     11.45 o 
   2   4   7    10965.71    11496.83    558.95 o 
   4   4   7     1764.58     1660.07     64.28 o 
   6   4   7      289.12      320.12     10.29 o 
   8   4   7      911.42      821.11     22.32 o 
  10   4   7      328.00      374.30     17.31 o 
  12   4   7      219.02      220.76      9.81 o 
 -17   5   7      382.11      390.46     13.78 o 
 -15   5   7      704.75      643.07     17.02 o 
 -13   5   7     1950.71     1905.46     37.40 o 
 -11   5   7     5900.89     5702.30    226.95 o 
  -9   5   7      301.07      274.04     18.46 o 
  -7   5   7    14479.84    14879.39    944.69 o 
  -5   5   7     7835.62     8096.25    506.67 o 
  -3   5   7      663.21      770.61     12.28 o 
  -1   5   7    15059.50    16305.65     26.34 o 
   1   5   7    11566.66    11330.66    496.69 o 
   3   5   7      191.98      196.13     10.53 o 
   5   5   7      162.77      162.99      8.60 o 
   7   5   7     8787.79     8288.09    328.67 o 
   9   5   7      706.52      724.77     16.37 o 
  11   5   7      234.31      216.52     10.72 o 
 -16   6   7       20.07       25.05     11.95 o 
 -14   6   7      718.87      728.15     16.02 o 
 -12   6   7      369.54      385.96     26.31 o 
 -10   6   7      997.89     1006.37     34.95 o 
  -8   6   7      256.08      267.69     10.05 o 
  -6   6   7      155.86      182.89     10.17 o 
  -4   6   7        3.05       18.03     11.09 o 
  -2   6   7     2130.39     2286.19     77.57 o 
   0   6   7      694.74      728.25     32.39 o 
   2   6   7     1333.57     1268.89     50.46 o 
   4   6   7      899.26      886.09     11.21 o 
   6   6   7       58.61       58.74      9.02 o 
   8   6   7       60.83       64.38     10.94 o 
  10   6   7      108.91      122.97     11.06 o 
  12   6   7      123.67      138.18     10.95 o 
 -15   7   7     1707.27     1732.49     36.72 o 
 -13   7   7     1106.00     1030.50     37.65 o 
 -11   7   7      860.11      834.95     22.68 o 
  -9   7   7     2274.29     2280.24     79.81 o 
  -7   7   7     2125.45     2168.86     67.05 o 
  -5   7   7     5731.26     5707.20     21.45 o 
  -3   7   7     4179.52     4257.98     46.41 o 
  -1   7   7     1860.12     1854.62     49.94 o 
   1   7   7      523.43      606.84     21.90 o 
   3   7   7     2704.43     2635.66     93.61 o 
   5   7   7     1503.29     1442.35     37.72 o 
   7   7   7      414.21      418.81     12.88 o 
   9   7   7      991.13      954.73     12.43 o 
  11   7   7      709.28      745.38     18.15 o 
 -14   8   7       55.79       83.61     12.34 o 
 -12   8   7       85.28       66.97     10.27 o 
 -10   8   7       85.37       89.75     10.09 o 
  -8   8   7        4.04       10.22     10.14 o 
  -6   8   7      439.09      432.24     11.81 o 
  -4   8   7      116.29      109.01     10.41 o 
  -2   8   7      390.71      391.31     10.45 o 
   0   8   7       31.42       46.31      9.73 o 
   2   8   7        0.93       14.79      9.74 o 
   4   8   7      251.76      264.98     18.27 o 
   6   8   7       38.26       35.55     10.02 o 
   8   8   7       11.49       25.08      9.97 o 
  10   8   7       22.21       54.35     13.80 o 
 -13   9   7      127.26      137.90     11.22 o 
 -11   9   7     1505.05     1453.82     47.90 o 
  -9   9   7     3055.50     3005.56     74.78 o 
  -7   9   7      421.71      400.00     11.21 o 
  -5   9   7      768.56      835.98     13.46 o 
  -3   9   7     7850.53     7649.63    125.38 o 
  -1   9   7      902.71      900.67     18.53 o 
   1   9   7       27.42       44.65      9.96 o 
   3   9   7     2248.17     2275.11     97.86 o 
   5   9   7     1016.73     1101.15     12.71 o 
   7   9   7      185.44      196.43     11.93 o 
   9   9   7      516.29      491.38     14.52 o 
 -12  10   7        0.92       18.82     11.25 o 
 -10  10   7       62.11      102.62     11.08 o 
  -8  10   7      286.22      280.50     12.88 o 
  -6  10   7       48.69       79.18     11.94 o 
  -4  10   7     1780.52     1738.24     19.82 o 
  -2  10   7      474.13      471.75     19.88 o 
   0  10   7        7.27       32.62     10.39 o 
   2  10   7      243.67      256.59     10.77 o 
   4  10   7      106.07      111.18     10.66 o 
   6  10   7      146.68      115.41     11.86 o 
 -11  11   7      280.26      269.86     21.01 o 
  -9  11   7      100.38       83.05     11.45 o 
  -7  11   7     3396.73     3293.31     35.85 o 
  -5  11   7     1982.59     1934.99     39.87 o 
  -3  11   7       59.25       78.00     10.88 o 
  -1  11   7      621.49      624.24     11.43 o 
   1  11   7     2311.75     2312.56     72.62 o 
   3  11   7       23.49       35.37     10.93 o 
   5  11   7      155.63      175.37     11.52 o 
  -8  12   7      209.69      168.15     18.66 o 
  -6  12   7       55.67       47.04     17.75 o 
  -4  12   7      186.48      172.44     11.83 o 
  -2  12   7      552.03      522.62     25.31 o 
   0  12   7      172.44      181.90     13.09 o 
   2  12   7     1422.49     1408.85     64.56 o 
 -18   0   8     1814.33     1838.63     25.84 o 
 -16   0   8     1854.95     1874.69     15.04 o 
 -14   0   8      117.56      129.53     12.78 o 
 -12   0   8     6423.63     5870.11    157.27 o 
  -8   0   8     8276.16     8165.73    231.21 o 
  -6   0   8      423.06      375.82     14.82 o 
  -2   0   8     7208.68     7590.65     26.96 o 
   0   0   8     6777.56     7752.10     81.90 o 
   2   0   8     4297.05     4283.24     26.26 o 
   4   0   8    30482.50    30976.20   1577.16 o 
   6   0   8      976.98      977.35     81.10 o 
   8   0   8      288.18      255.32     12.20 o 
  10   0   8     6181.68     6195.43     59.02 o 
  12   0   8      286.50      327.39     42.18 o 
 -19   1   8        1.14       -2.25     16.18 o 
 -17   1   8      860.34      902.46     24.24 o 
 -15   1   8      867.39      857.66     13.52 o 
 -13   1   8       34.69       34.72      9.58 o 
 -11   1   8     6719.59     6403.79    121.68 o 
  -9   1   8     3797.73     3822.92     96.80 o 
  -7   1   8     1603.40     1517.34     28.98 o 
  -5   1   8     1884.79     2145.83     21.76 o 
  -3   1   8     1380.85     1494.75     12.74 o 
  -1   1   8      104.73      117.92      9.83 o 
   1   1   8      371.61      381.48      9.14 o 
   3   1   8      132.98      155.49      8.44 o 
   5   1   8     2935.82     2742.82     71.04 o 
   7   1   8     2628.54     2376.28     32.26 o 
   9   1   8      124.75      112.32      8.76 o 
  11   1   8      743.54      767.75      9.78 o 
  13   1   8      145.24      185.29     10.39 o 
 -18   2   8      526.51      580.70     10.81 o 
 -16   2   8      995.16     1004.22     22.13 o 
 -14   2   8     5225.48     4971.59     67.91 o 
 -12   2   8     6528.21     6168.30    127.71 o 
 -10   2   8      904.89      842.39     21.55 o 
  -8   2   8     9539.58     9438.84    354.64 o 
  -4   2   8     1605.50     1675.52     33.48 o 
  -2   2   8     4515.60     5006.60    179.92 o 
   0   2   8    23622.44    24934.24     49.17 o 
   2   2   8    10404.82    10756.38    458.85 o 
   4   2   8     2799.26     2678.77     90.31 o 
   6   2   8     6464.97     6225.06    136.74 o 
   8   2   8     1779.59     1839.53     20.77 o 
  10   2   8      215.80      232.34      9.39 o 
  12   2   8     1507.31     1599.13     37.56 o 
 -17   3   8       54.71       67.34     10.47 o 
 -15   3   8       59.58       85.31      9.78 o 
 -13   3   8      592.74      558.63      9.64 o 
 -11   3   8        1.58       12.09      9.84 o 
  -9   3   8       50.84       45.36      9.15 o 
  -7   3   8       59.81       88.56      9.34 o 
  -5   3   8     7014.64     8045.38     46.33 o 
  -3   3   8      186.80      170.67     12.14 o 
  -1   3   8      510.15      584.65     13.71 o 
   1   3   8        0.40       18.73      8.87 o 
   3   3   8       30.74       24.63      9.15 o 
   5   3   8      553.90      494.21     14.56 o 
   7   3   8     2332.99     2206.56     26.40 o 
   9   3   8       27.16       21.61     11.47 o 
  11   3   8        8.21        1.15      9.69 o 
 -18   4   8     1290.48     1317.28     21.10 o 
 -16   4   8     1212.18     1203.27     18.13 o 
 -14   4   8     2540.95     2469.63     57.95 o 
 -12   4   8     1909.01     1829.90     60.80 o 
 -10   4   8     1070.32     1087.39     42.27 o 
  -8   4   8     4149.45     4315.24    100.55 o 
  -6   4   8     1457.54     1391.22     17.02 o 
  -4   4   8     8219.77     8684.87    106.31 o 
  -2   4   8    18726.02    19592.88     28.91 o 
   0   4   8    13593.15    14551.18    245.81 o 
   2   4   8     7538.87     7556.69    255.58 o 
   4   4   8     1161.59     1157.29     69.46 o 
   6   4   8      943.05      979.25     41.69 o 
   8   4   8     2203.97     2155.47     19.61 o 
  10   4   8      551.75      554.55     16.87 o 
  12   4   8     1737.78     1803.43     22.39 o 
 -17   5   8        0.31       -7.51      9.96 o 
 -15   5   8      634.03      602.93     16.50 o 
 -13   5   8       36.39       47.15     10.51 o 
 -11   5   8      725.44      677.48     26.85 o 
  -9   5   8      210.99      185.37     13.75 o 
  -7   5   8       31.81       19.81     10.40 o 
  -5   5   8     1962.47     2087.65     15.67 o 
  -3   5   8       88.07      104.93     15.30 o 
  -1   5   8     1215.30     1318.64     13.20 o 
   1   5   8      451.40      533.98     11.07 o 
   3   5   8     1014.74     1069.78     22.92 o 
   5   5   8       26.55       49.06     10.21 o 
   7   5   8        6.14       -6.96     13.06 o 
   9   5   8      241.05      200.48      9.43 o 
  11   5   8      287.15      310.93     10.50 o 
 -16   6   8     2855.88     2836.63     80.88 o 
 -14   6   8      604.21      588.24     17.55 o 
 -12   6   8       13.59       29.46      9.89 o 
 -10   6   8     3195.96     3145.63    103.42 o 
  -8   6   8     1948.16     1906.19     70.36 o 
  -6   6   8       67.52       90.93     10.68 o 
  -4   6   8     6391.08     6661.00     54.43 o 
  -2   6   8    11963.64    12452.01     23.08 o 
   0   6   8     1634.25     1592.74     70.93 o 
   2   6   8     8730.50     8701.20    348.28 o 
   4   6   8     1640.78     1774.92     12.36 o 
   6   6   8       35.79       52.11     10.73 o 
   8   6   8     1079.60     1044.76     48.95 o 
  10   6   8     3292.89     3374.07     72.79 o 
 -15   7   8      592.24      591.68     12.41 o 
 -13   7   8      132.31      174.03     10.14 o 
 -11   7   8      394.19      421.21     13.50 o 
  -9   7   8     2934.29     2944.95     95.83 o 
  -7   7   8      661.29      663.33     27.51 o 
  -5   7   8     8041.66     7955.34    316.65 o 
  -3   7   8      461.41      446.58     24.57 o 
  -1   7   8     4998.90     5028.27    232.18 o 
   1   7   8     1394.30     1422.67     62.07 o 
   3   7   8        6.52       41.99      9.95 o 
   5   7   8     2874.49     2954.37     50.23 o 
   7   7   8      189.47      210.92     13.79 o 
   9   7   8      674.12      672.96     17.62 o 
 -14   8   8      979.88     1012.25     20.81 o 
 -12   8   8     2406.67     2400.44     67.29 o 
 -10   8   8       15.27       37.18     10.90 o 
  -8   8   8      151.83      165.73     14.11 o 
  -6   8   8    10084.86     9832.03    290.23 o 
  -4   8   8      412.83      372.06     65.29 o 
  -2   8   8     1222.22     1228.12     37.05 o 
   0   8   8     3029.20     3067.78    131.61 o 
   2   8   8      641.89      619.79     28.74 o 
   4   8   8     1410.39     1446.32     48.25 o 
   6   8   8     3552.47     3625.59     41.26 o 
   8   8   8      573.37      635.72     22.41 o 
 -13   9   8      281.20      316.32     11.14 o 
 -11   9   8     1429.94     1376.68     36.42 o 
  -9   9   8     1534.16     1481.47     47.48 o 
  -7   9   8        0.34        1.73     10.82 o 
  -5   9   8      209.88      206.29     12.02 o 
  -3   9   8      105.84      114.92     12.03 o 
  -1   9   8     3587.72     3395.89    121.74 o 
   1   9   8      463.35      459.59     14.63 o 
   3   9   8      175.66      164.26     10.37 o 
   5   9   8      393.59      433.22     13.19 o 
   7   9   8      221.05      243.55     12.21 o 
 -12  10   8      231.35      192.57     14.08 o 
 -10  10   8     1842.36     1839.01     71.48 o 
  -8  10   8     1128.06     1131.05     40.64 o 
  -6  10   8      213.37      238.21     12.24 o 
  -4  10   8     2828.08     2840.58     43.76 o 
  -2  10   8      680.22      655.88     27.82 o 
   0  10   8      825.00      803.92     37.09 o 
   2  10   8      597.21      646.52     28.17 o 
   4  10   8      936.78      886.72     35.27 o 
   6  10   8      281.63      307.59     17.65 o 
 -11  11   8      237.59      208.94     25.51 o 
  -9  11   8      291.43      252.09     25.99 o 
  -7  11   8       58.08       79.21     11.58 o 
  -5  11   8       50.22       37.24     12.92 o 
  -3  11   8      164.24      156.91     11.63 o 
  -1  11   8      144.93      132.30     11.52 o 
   1  11   8        9.93       16.87     11.25 o 
   3  11   8       41.17       43.30     11.41 o 
   5  11   8        7.16       10.15     25.29 o 
  -8  12   8      321.80      300.29     51.32 o 
  -6  12   8      492.85      477.18     52.26 o 
  -4  12   8     1767.97     1619.46    115.53 o 
  -2  12   8     1180.86     1109.35     84.13 o 
   0  12   8      142.16      174.30     21.28 o 
   2  12   8       81.39       76.67     12.55 o 
 -19   1   9     1821.00     1887.35     27.88 o 
 -17   1   9      549.68      570.57     16.94 o 
 -15   1   9     2051.73     1913.21     30.24 o 
 -13   1   9     8877.79     8273.96    145.94 o 
 -11   1   9     2144.47     1999.49     39.77 o 
  -9   1   9     3836.38     3743.82    104.70 o 
  -7   1   9     3369.47     3002.19     60.12 o 
  -5   1   9     2065.91     2069.26     37.39 o 
  -3   1   9     2924.66     3127.02     21.12 o 
  -1   1   9     8585.26     8622.10    105.37 o 
   1   1   9     8136.49     8258.45    201.81 o 
   3   1   9     6151.43     6114.10    244.90 o 
   5   1   9     5157.38     5015.84    121.41 o 
   7   1   9     2516.73     2426.85     26.50 o 
   9   1   9      465.35      458.61      9.46 o 
  11   1   9      211.76      224.86      9.69 o 
 -18   2   9      112.66      126.11     11.82 o 
 -16   2   9       11.71       21.45     15.44 o 
 -14   2   9       11.24       28.31     10.54 o 
 -12   2   9     4189.81     4019.68     81.05 o 
 -10   2   9       31.22       55.21      9.59 o 
  -8   2   9      104.79      104.85      9.74 o 
  -6   2   9     8585.21     8860.21    480.79 o 
  -4   2   9     2360.95     2547.25     26.63 o 
  -2   2   9     1294.70     1255.08     40.29 o 
   0   2   9        0.14        6.90      9.72 o 
   2   2   9     6038.98     6440.48    230.72 o 
   4   2   9      903.43      874.76     18.91 o 
   6   2   9      687.90      646.18      9.84 o 
   8   2   9     1437.94     1372.65     11.99 o 
  10   2   9       11.06       15.96      9.41 o 
  12   2   9      125.36      156.31     13.13 o 
 -17   3   9     3357.45     3421.75     38.68 o 
 -15   3   9     1444.85     1505.01     13.95 o 
 -13   3   9      287.79      294.88     12.85 o 
 -11   3   9     6184.93     5886.88    129.52 o 
  -9   3   9    11149.31    10812.77    124.45 o 
  -7   3   9      485.16      512.43     10.48 o 
  -5   3   9     8321.75     8405.42     39.46 o 
  -3   3   9     7132.77     7028.35     27.00 o 
  -1   3   9      120.08      113.02     10.20 o 
   1   3   9     5264.61     5281.98    207.25 o 
   3   3   9    18239.57    17815.10    772.32 o 
   5   3   9     3075.05     3062.98    125.85 o 
   7   3   9      368.42      377.20      9.09 o 
   9   3   9     2381.69     2429.17     39.53 o 
  11   3   9      922.20      862.72     24.75 o 
 -18   4   9      354.51      385.80     11.82 o 
 -16   4   9       61.22       61.20     13.94 o 
 -14   4   9     2280.20     2237.81     44.24 o 
 -12   4   9      784.01      815.74     26.23 o 
 -10   4   9     1158.72     1195.82     34.59 o 
  -8   4   9     2596.57     2726.92     27.55 o 
  -6   4   9       39.17       35.63     11.29 o 
  -4   4   9       45.72       59.30     11.47 o 
  -2   4   9     3494.10     3838.26     18.47 o 
   0   4   9      270.53      253.77     10.02 o 
   2   4   9     5979.75     6070.15    193.88 o 
   4   4   9     5593.69     5576.70    253.20 o 
   6   4   9        5.45       14.54     11.12 o 
   8   4   9       52.00       72.68      9.44 o 
  10   4   9       35.44       18.82      9.53 o 
 -17   5   9       25.86       38.65     10.62 o 
 -15   5   9      772.54      818.05     30.53 o 
 -13   5   9     1303.01     1291.65     40.35 o 
 -11   5   9     3850.39     3770.70     90.66 o 
  -9   5   9     2249.68     2179.22     41.78 o 
  -7   5   9    15706.80    16373.13    154.89 o 
  -5   5   9      856.81      788.23     12.66 o 
  -3   5   9       43.05       39.69     11.43 o 
  -1   5   9    19805.11    20395.43     28.29 o 
   1   5   9     7700.69     7691.72    147.12 o 
   3   5   9       54.17       64.66      9.62 o 
   5   5   9     5171.20     5124.00    208.57 o 
   7   5   9     4657.62     4436.64    114.42 o 
   9   5   9      318.07      351.09     10.11 o 
  11   5   9      439.65      484.24     25.36 o 
 -16   6   9       46.46       38.45     12.10 o 
 -14   6   9     1012.77      951.57     23.68 o 
 -12   6   9       79.64      104.65     10.33 o 
 -10   6   9      170.04      186.30     10.43 o 
  -8   6   9       99.81       89.11     10.83 o 
  -6   6   9     2196.85     2317.13     30.59 o 
  -4   6   9      745.14      801.01     12.75 o 
  -2   6   9      233.70      218.31     12.02 o 
   0   6   9      159.06      164.17     11.06 o 
   2   6   9     1235.78     1269.85     42.36 o 
   4   6   9     1158.70     1103.02     11.69 o 
   6   6   9      899.34      837.93     33.22 o 
   8   6   9      116.78      111.86     12.35 o 
  10   6   9       77.12       93.67     10.60 o 
 -15   7   9      899.75      871.33     12.49 o 
 -13   7   9      758.98      766.58     21.69 o 
 -11   7   9      961.90      989.58     27.48 o 
  -9   7   9     1117.79     1194.01     43.02 o 
  -7   7   9     2319.28     2261.97     14.51 o 
  -5   7   9     4301.33     4393.47     16.70 o 
  -3   7   9     5242.56     5323.11     19.38 o 
  -1   7   9     1384.35     1500.51     20.63 o 
   1   7   9     2891.84     2950.71    112.82 o 
   3   7   9     4557.97     4533.05    169.96 o 
   5   7   9     1302.41     1324.83     32.13 o 
   7   7   9     1528.54     1629.93     32.06 o 
   9   7   9      532.50      560.29     12.89 o 
 -14   8   9        0.61        6.70     11.01 o 
 -12   8   9       46.51       85.55     10.83 o 
 -10   8   9        5.77       10.00     10.80 o 
  -8   8   9        0.05       11.91     11.17 o 
  -6   8   9       12.37       25.71     29.96 o 
  -4   8   9     2216.83     2255.44     14.73 o 
  -2   8   9      135.26      116.28     15.83 o 
   0   8   9      238.23      255.66     10.88 o 
   2   8   9      190.10      163.06     10.77 o 
   4   8   9        1.68        9.30      9.75 o 
   6   8   9      106.23      130.51     20.24 o 
   8   8   9      301.14      275.19     17.15 o 
 -13   9   9      754.07      719.54     32.39 o 
 -11   9   9     1696.95     1685.18     57.34 o 
  -9   9   9      392.83      387.92     21.93 o 
  -7   9   9        9.96       21.11     11.81 o 
  -5   9   9     1177.09     1145.95     14.08 o 
  -3   9   9     7133.53     7040.40     32.04 o 
  -1   9   9      287.43      270.07     16.04 o 
   1   9   9     1354.17     1379.84     52.25 o 
   3   9   9     4175.40     4143.24    156.25 o 
   5   9   9      605.55      622.58     15.17 o 
   7   9   9       57.90       60.48     12.34 o 
 -12  10   9      190.89      173.09     19.64 o 
 -10  10   9       16.97       34.25     11.54 o 
  -8  10   9      508.89      455.50     52.69 o 
  -6  10   9      189.83      184.09     21.41 o 
  -4  10   9       12.79       12.04     25.48 o 
  -2  10   9      761.61      767.89     49.23 o 
   0  10   9      106.64      114.87     11.24 o 
   2  10   9      106.33      125.24     11.31 o 
   4  10   9      558.95      526.55     20.43 o 
   6  10   9      230.78      196.66     16.43 o 
  -9  11   9      133.04      148.34     37.65 o 
  -7  11   9     1085.79     1009.93    141.75 o 
  -5  11   9      129.14      163.20     14.19 o 
  -3  11   9        9.05        5.21     12.85 o 
  -1  11   9     4222.23     3931.96    341.23 o 
   1  11   9     1201.33     1148.74     97.67 o 
   3  11   9        9.05       19.92     11.85 o 
  -6  12   9      635.57      608.23     31.86 o 
  -4  12   9       29.58       10.57     18.21 o 
  -2  12   9      868.02      857.99    105.77 o 
   0  12   9      116.22      106.09     14.54 o 
 -18   0  10     1570.94     1611.53     25.29 o 
 -16   0  10      113.84      143.90     14.39 o 
 -14   0  10      490.93      468.61     15.87 o 
 -12   0  10     4120.02     4138.94    178.67 o 
 -10   0  10    18881.71    18010.51    668.67 o 
  -8   0  10     1563.65     1655.05     41.88 o 
  -6   0  10     2498.69     2593.57     42.01 o 
  -4   0  10     8585.40     8488.47     50.31 o 
  -2   0  10      620.63      578.87     14.72 o 
   0   0  10       13.23       28.07     13.78 o 
   2   0  10    15050.04    15407.65     40.42 o 
   4   0  10     8387.53     8233.26    337.92 o 
   6   0  10      469.48      417.82     18.88 o 
   8   0  10     2401.26     2314.71     15.75 o 
  10   0  10     2938.09     2954.62     43.82 o 
 -19   1  10      139.07      141.25     13.02 o 
 -17   1  10        0.18       13.38      9.85 o 
 -15   1  10     2029.33     1964.84     25.94 o 
 -13   1  10      894.43      846.28     10.87 o 
 -11   1  10     2383.12     2385.53     69.01 o 
  -9   1  10     6636.71     6459.76    147.11 o 
  -7   1  10       17.29       23.25     10.12 o 
  -5   1  10        5.27        9.15     10.37 o 
  -3   1  10      953.78     1030.05     11.55 o 
  -1   1  10        4.96       -0.77      9.38 o 
   1   1  10     1468.86     1428.19     35.27 o 
   3   1  10     2399.86     2300.77     86.81 o 
   5   1  10        1.88       20.14      9.39 o 
   7   1  10      635.07      610.85     15.17 o 
   9   1  10        1.84        2.81      9.07 o 
  11   1  10     1321.84     1401.79     15.12 o 
 -18   2  10       41.43       51.12     10.33 o 
 -16   2  10      374.49      389.68     11.30 o 
 -14   2  10     3232.26     3206.83     57.32 o 
 -12   2  10      338.42      331.22     12.16 o 
 -10   2  10      240.26      216.23      9.78 o 
  -8   2  10    10883.63    10945.12    450.37 o 
  -6   2  10     9844.48     9903.88    392.25 o 
  -4   2  10       85.63       68.73     11.35 o 
  -2   2  10      233.59      197.51     10.11 o 
   0   2  10     9247.61     9033.88    390.57 o 
   2   2  10       83.40       67.32     11.71 o 
   4   2  10     7777.75     7355.57    300.46 o 
   6   2  10     5406.90     5379.60     81.03 o 
   8   2  10     1783.39     1838.23     26.27 o 
  10   2  10      123.82      133.32      9.89 o 
 -17   3  10       29.20       35.71     10.69 o 
 -15   3  10      315.52      289.80      9.93 o 
 -13   3  10       13.98       28.11     11.36 o 
 -11   3  10      301.23      326.78     11.01 o 
  -9   3  10      384.30      538.26     11.83 o 
  -7   3  10      298.41      307.96     11.11 o 
  -5   3  10      194.74      228.78     13.31 o 
  -3   3  10        5.77       39.18     12.74 o 
  -1   3  10     1317.18     1372.82     49.38 o 
   1   3  10      376.11      392.38     17.23 o 
   3   3  10     1120.51     1066.50     28.54 o 
   5   3  10        0.02        1.94     10.48 o 
   7   3  10     1103.88     1030.25     15.60 o 
   9   3  10        0.05       24.87      9.56 o 
  11   3  10       59.26       89.24     12.98 o 
 -18   4  10      593.03      630.75     11.22 o 
 -16   4  10      424.08      466.80     16.36 o 
 -14   4  10     1133.18     1186.16     36.74 o 
 -12   4  10     1379.90     1401.88     40.25 o 
 -10   4  10     2773.41     2875.30     60.37 o 
  -8   4  10     7049.02     7040.03     36.41 o 
  -6   4  10     3312.99     3184.54     16.12 o 
  -4   4  10     2814.93     2907.78     15.28 o 
  -2   4  10     5472.95     5398.69     76.71 o 
   0   4  10      169.01      200.91     10.05 o 
   2   4  10     2519.95     2390.79     71.03 o 
   4   4  10      737.55      813.13     38.92 o 
   6   4  10     5035.72     4800.34    210.38 o 
   8   4  10     1786.09     1784.62     11.11 o 
  10   4  10      726.55      725.36     16.35 o 
 -17   5  10       22.83       43.48     10.40 o 
 -15   5  10        0.79        6.29     11.80 o 
 -13   5  10      647.44      579.55     12.12 o 
 -11   5  10      104.33       95.87     11.05 o 
  -9   5  10     1443.53     1488.19     12.24 o 
  -7   5  10      100.99      104.76     23.50 o 
  -5   5  10     2899.78     2831.87     15.63 o 
  -3   5  10      149.98      142.20     11.82 o 
  -1   5  10       40.15       43.41     10.90 o 
   1   5  10        6.28       23.72      9.95 o 
   3   5  10        6.21       -3.31      9.42 o 
   5   5  10      821.18      892.57     40.72 o 
   7   5  10      578.95      528.98     31.32 o 
   9   5  10       56.61       54.63     10.03 o 
 -16   6  10     1604.05     1602.48     31.90 o 
 -14   6  10       15.92       50.00     10.74 o 
 -12   6  10     2660.97     2761.60     64.22 o 
 -10   6  10     5664.56     5636.25     95.03 o 
  -8   6  10     4037.27     4146.20     19.45 o 
  -6   6  10      414.51      409.27     17.62 o 
  -4   6  10     6754.75     6883.07     36.03 o 
  -2   6  10     1473.88     1439.85     30.33 o 
   0   6  10      157.76      150.56     10.59 o 
   2   6  10     5066.25     5382.80    124.95 o 
   4   6  10      479.15      510.62     10.35 o 
   6   6  10      503.02      496.55     24.83 o 
   8   6  10     2917.35     2821.36     84.54 o 
 -15   7  10      282.30      310.31     11.07 o 
 -13   7  10      725.95      763.96     25.32 o 
 -11   7  10       38.30       48.50     10.91 o 
  -9   7  10     2358.63     2342.01     33.88 o 
  -7   7  10        7.95       58.97     37.56 o 
  -5   7  10     1183.90     1236.51     17.09 o 
  -3   7  10     6010.11     6241.30     18.28 o 
  -1   7  10     2095.56     2018.30     29.49 o 
   1   7  10     2289.32     2320.38     57.20 o 
   3   7  10       30.89       45.85     10.09 o 
   5   7  10      907.07      885.49     30.30 o 
   7   7  10      651.68      636.37     17.62 o 
 -14   8  10     3489.08     3485.14    162.69 o 
 -12   8  10     1898.25     1912.05     75.02 o 
 -10   8  10      189.18      207.45     10.91 o 
  -8   8  10     2499.68     2550.21     23.06 o 
  -6   8  10     4535.53     4513.50     42.55 o 
  -4   8  10       46.18       44.00     12.37 o 
  -2   8  10     1253.86     1333.13     13.73 o 
   0   8  10     2528.10     2561.12     14.37 o 
   2   8  10      253.56      278.82     11.82 o 
   4   8  10     2710.19     2811.28     17.71 o 
   6   8  10     2720.05     2782.85    102.61 o 
 -13   9  10      888.36      838.83    101.29 o 
 -11   9  10       30.73       39.09     11.76 o 
  -9   9  10      932.07      936.97     36.25 o 
  -7   9  10      717.12      690.28     14.24 o 
  -5   9  10     2741.60     2724.62     15.51 o 
  -3   9  10       17.04       34.48     12.65 o 
  -1   9  10        1.47        0.38     12.83 o 
   1   9  10     1038.51      997.63     16.12 o 
   3   9  10      205.35      214.12     12.34 o 
   5   9  10       13.37       24.41     12.19 o 
 -12  10  10      988.98      938.65    181.02 o 
 -10  10  10     2128.58     2147.53    227.44 o 
  -8  10  10      130.18      124.93     13.61 o 
  -6  10  10      291.36      272.02     12.31 o 
  -4  10  10     1116.05     1210.64     17.77 o 
  -2  10  10      458.53      432.89     13.46 o 
   0  10  10     1439.99     1472.35     15.38 o 
   2  10  10     2103.85     2073.82     19.40 o 
   4  10  10      487.23      499.23     13.45 o 
  -9  11  10      740.55      694.37     45.61 o 
  -7  11  10      126.84      147.16     25.94 o 
  -5  11  10      287.27      246.08     46.31 o 
  -3  11  10        4.35       27.25     13.77 o 
  -1  11  10        9.10        9.19     14.08 o 
   1  11  10      138.83      162.98     23.65 o 
  -4  12  10      924.15      888.27     29.16 o 
  -2  12  10      572.88      519.54     21.84 o 
 -19   1  11     1065.21     1095.04     13.51 o 
 -17   1  11       10.31       30.49     10.54 o 
 -15   1  11      511.00      522.89     13.07 o 
 -13   1  11      393.74      430.10     10.09 o 
 -11   1  11      277.52      233.39     10.07 o 
  -9   1  11     2677.56     2816.25     59.23 o 
  -7   1  11     9416.34     9281.13    122.88 o 
  -5   1  11     8568.00     9236.66     48.18 o 
  -3   1  11     8738.71     9006.53     40.09 o 
  -1   1  11     4344.15     4663.75     39.20 o 
   1   1  11       69.37       73.55      9.32 o 
   3   1  11      738.97      720.98     21.75 o 
   5   1  11     1204.51     1213.27     23.66 o 
   7   1  11     2254.32     2310.94     34.06 o 
   9   1  11      880.69      861.12     11.06 o 
 -18   2  11      112.17      111.53     10.35 o 
 -16   2  11        3.16       12.99     11.79 o 
 -14   2  11       73.98       94.73     11.47 o 
 -12   2  11      546.42      573.14     21.70 o 
 -10   2  11     6225.30     5964.80    201.24 o 
  -8   2  11      480.25      466.83     14.85 o 
  -6   2  11     1430.62     1445.53     31.97 o 
  -4   2  11     2594.95     2919.43     51.54 o 
  -2   2  11        1.24        7.34     10.05 o 
   0   2  11     5863.16     5797.07    236.68 o 
   2   2  11      801.94      795.39     25.73 o 
   4   2  11     1316.21     1343.61     50.67 o 
   6   2  11       38.25       65.07     10.15 o 
   8   2  11      525.64      512.35     10.05 o 
  10   2  11       44.75       42.32     10.61 o 
 -17   3  11     2282.87     2336.20     30.80 o 
 -15   3  11       85.26       91.66     10.93 o 
 -13   3  11       16.39       20.11     10.73 o 
 -11   3  11     5671.18     5787.12     43.71 o 
  -9   3  11      497.65      596.19     15.47 o 
  -7   3  11     1271.97     1347.46     13.60 o 
  -5   3  11    11888.17    12226.96     29.42 o 
  -3   3  11     2936.10     3105.65     17.02 o 
  -1   3  11      215.00      204.58     10.52 o 
   1   3  11     2616.41     2674.01    106.12 o 
   3   3  11     3838.61     3864.15    133.71 o 
   5   3  11       73.07      100.92     11.70 o 
   7   3  11     1486.32     1457.70     26.71 o 
   9   3  11     3061.11     3009.28     37.96 o 
 -18   4  11      217.35      235.42     11.50 o 
 -16   4  11     1375.21     1322.41     26.65 o 
 -14   4  11       22.29       26.64     10.02 o 
 -12   4  11      679.93      646.73     10.63 o 
 -10   4  11       31.85       31.44     10.38 o 
  -8   4  11      652.46      670.40     13.43 o 
  -6   4  11     2808.41     3039.96     16.86 o 
  -4   4  11      195.70      185.68     12.10 o 
  -2   4  11     9424.04     9523.51     39.67 o 
   0   4  11     2747.29     2939.21     50.06 o 
   2   4  11      336.36      333.09      9.84 o 
   4   4  11      750.14      739.34     30.58 o 
   6   4  11       57.58       68.14     11.07 o 
   8   4  11      180.60      193.47     10.06 o 
  10   4  11      759.23      757.77     13.71 o 
 -17   5  11       54.56       33.07     12.89 o 
 -15   5  11      922.06      980.82     40.90 o 
 -13   5  11     1478.25     1458.15     25.69 o 
 -11   5  11      603.53      631.77     12.86 o 
  -9   5  11     5737.35     5965.79    109.43 o 
  -7   5  11     2912.08     3173.27     15.60 o 
  -5   5  11      289.37      324.91     12.54 o 
  -3   5  11       68.68      107.35     17.13 o 
  -1   5  11     8967.45     9202.37     21.00 o 
   1   5  11      114.48      131.03     10.20 o 
   3   5  11      271.75      263.60     11.21 o 
   5   5  11     5999.85     5939.27    269.16 o 
   7   5  11     1184.58     1150.75     58.53 o 
   9   5  11      133.50      132.64     10.65 o 
 -16   6  11      198.63      217.17     11.58 o 
 -14   6  11       18.42       26.72     10.76 o 
 -12   6  11      286.63      324.87     10.94 o 
 -10   6  11       50.74       72.13     11.69 o 
  -8   6  11        5.92       16.59     12.07 o 
  -6   6  11      276.19      269.34     12.89 o 
  -4   6  11      286.67      255.05     24.55 o 
  -2   6  11      991.99     1032.39     13.16 o 
   0   6  11     1648.18     1648.94     15.52 o 
   2   6  11        5.56       13.47     10.39 o 
   4   6  11      103.96      112.46     10.22 o 
   6   6  11      149.18      172.67     10.49 o 
   8   6  11       21.25       32.35     10.88 o 
 -15   7  11      411.40      381.55     17.08 o 
 -13   7  11      500.12      551.23     17.94 o 
 -11   7  11     1215.06     1311.44     17.95 o 
  -9   7  11      626.71      695.68     13.32 o 
  -7   7  11     2416.36     2400.36     22.47 o 
  -5   7  11     1874.74     2019.14     15.09 o 
  -3   7  11     1149.77     1137.51     14.43 o 
  -1   7  11       62.73       35.83     12.37 o 
   1   7  11     1194.82     1193.60     18.21 o 
   3   7  11      588.34      575.21     13.46 o 
   5   7  11      868.56      878.64     22.68 o 
   7   7  11      676.94      659.55     25.23 o 
 -14   8  11      210.12      211.16     30.41 o 
 -12   8  11        0.69        8.06     11.55 o 
 -10   8  11      226.39      246.02     13.94 o 
  -8   8  11       24.40       43.58     12.67 o 
  -6   8  11      406.56      398.43     26.95 o 
  -4   8  11      549.52      600.97     13.09 o 
  -2   8  11       45.52       60.96     12.59 o 
   0   8  11       29.60       57.34     11.74 o 
   2   8  11       74.26       92.75     11.02 o 
   4   8  11      227.96      241.25     11.19 o 
   6   8  11       59.88       67.91     10.91 o 
 -13   9  11      728.08      725.31    121.75 o 
 -11   9  11      977.18     1016.00     45.72 o 
  -9   9  11      387.20      429.41     27.24 o 
  -7   9  11      474.92      497.26     13.55 o 
  -5   9  11     3771.21     3830.18     33.31 o 
  -3   9  11     2133.25     2077.37     55.88 o 
  -1   9  11       21.98       38.59     12.86 o 
   1   9  11      855.11      885.58     22.68 o 
   3   9  11     2020.07     1988.17     70.60 o 
   5   9  11       10.78       20.03     11.36 o 
 -12  10  11      103.01      105.38     20.86 o 
 -10  10  11      109.05      126.52     17.79 o 
  -8  10  11      174.04      171.58     13.60 o 
  -6  10  11      322.17      352.27     13.66 o 
  -4  10  11      925.39      924.00     14.37 o 
  -2  10  11      670.09      651.27     14.13 o 
   0  10  11       55.20       74.42     13.48 o 
   2  10  11       70.98       69.64     12.02 o 
  -9  11  11     1388.59     1281.99     25.81 o 
  -7  11  11     2002.32     1965.16     19.80 o 
  -5  11  11       24.90       59.62     13.85 o 
  -3  11  11      926.22      930.79     24.38 o 
  -1  11  11     3571.72     3378.34     82.16 o 
   1  11  11      247.50      247.76     14.35 o 
 -18   0  12     1073.24     1166.25     24.52 o 
 -16   0  12      429.12      402.47     14.34 o 
 -14   0  12       14.08       45.72     15.26 o 
 -12   0  12     8476.97     8341.87    300.79 o 
 -10   0  12     3123.85     3073.47     78.30 o 
  -8   0  12     3465.19     3469.97     82.06 o 
  -6   0  12    12918.69    13365.42    226.17 o 
  -4   0  12     9900.66    10514.91     40.86 o 
  -2   0  12      143.08      222.43     14.60 o 
   0   0  12     2141.05     2217.11     57.68 o 
   2   0  12     3638.37     3772.99    143.83 o 
   4   0  12      135.88      127.65     23.48 o 
   6   0  12      781.72      775.53     33.13 o 
   8   0  12     2787.97     2765.00     47.58 o 
  10   0  12     1001.86     1019.90     41.41 o 
 -19   1  12      589.92      565.20     22.10 o 
 -17   1  12      226.54      229.72     10.77 o 
 -15   1  12      435.67      424.50     10.26 o 
 -13   1  12     3779.38     3581.87     87.64 o 
 -11   1  12      127.07      140.24     10.01 o 
  -9   1  12     1809.37     1788.21     34.92 o 
  -7   1  12       16.79       19.23     10.74 o 
  -5   1  12      996.23     1020.38     12.38 o 
  -3   1  12     1398.40     1465.94     12.27 o 
  -1   1  12      850.23      877.22     12.16 o 
   1   1  12      347.75      363.10     16.57 o 
   3   1  12     1890.24     1823.65     50.08 o 
   5   1  12      728.79      665.39     15.83 o 
   7   1  12      340.21      385.17     17.77 o 
   9   1  12      103.02      103.87     10.08 o 
 -18   2  12      134.36      143.84     12.91 o 
 -16   2  12     2092.95     2043.85     54.45 o 
 -14   2  12     2945.26     2919.03     63.41 o 
 -12   2  12      132.93      134.28      9.84 o 
 -10   2  12      179.60      208.90     10.34 o 
  -8   2  12     5577.58     5784.51    206.04 o 
  -6   2  12     3490.92     3760.16     68.70 o 
  -4   2  12      752.08      808.42     13.13 o 
  -2   2  12     8777.26     9143.03    314.25 o 
   0   2  12     1335.91     1422.07     58.88 o 
   2   2  12       21.45       43.90      9.57 o 
   4   2  12      672.58      648.89     22.68 o 
   6   2  12     1150.94     1223.13     17.93 o 
   8   2  12        8.64       32.61      9.97 o 
 -17   3  12      160.57      196.20     12.87 o 
 -15   3  12       81.98       88.15     11.34 o 
 -13   3  12       39.36       47.81     11.58 o 
 -11   3  12       51.77       55.44     12.01 o 
  -9   3  12       53.47       48.78     12.17 o 
  -7   3  12       30.38       18.22     19.80 o 
  -5   3  12      271.23      251.09     13.50 o 
  -3   3  12       29.18       44.06     13.07 o 
  -1   3  12      555.79      521.87     22.69 o 
   1   3  12     1470.38     1515.91     59.02 o 
   3   3  12      692.52      681.87     25.31 o 
   5   3  12      149.06      139.89     11.01 o 
   7   3  12       27.83       53.18     10.35 o 
   9   3  12      130.93      131.22     10.97 o 
 -18   4  12     1247.10     1290.87     18.45 o 
 -16   4  12      670.00      715.97     24.52 o 
 -14   4  12      402.90      412.57     10.70 o 
 -12   4  12      110.46      156.61     10.22 o 
 -10   4  12       80.97      118.79     11.89 o 
  -8   4  12     1954.13     2043.63     37.96 o 
  -6   4  12      354.24      380.53     12.42 o 
  -4   4  12     4853.76     5048.71     17.83 o 
  -2   4  12     4308.39     4446.89     18.33 o 
   0   4  12     1250.84     1324.58     33.02 o 
   2   4  12      577.08      569.76     15.26 o 
   4   4  12      495.82      515.00     11.98 o 
   6   4  12     1012.16     1003.92     10.52 o 
   8   4  12      459.51      454.58     11.20 o 
 -17   5  12      241.05      238.30     12.31 o 
 -15   5  12       18.59       25.32     10.65 o 
 -13   5  12      543.35      510.41     27.13 o 
 -11   5  12       48.27       41.27     11.23 o 
  -9   5  12     1577.67     1570.74     15.56 o 
  -7   5  12      461.23      451.93     20.96 o 
  -5   5  12       49.73       64.62     11.89 o 
  -3   5  12       89.51      104.60     13.46 o 
  -1   5  12      378.58      410.16     13.39 o 
   1   5  12      989.72     1042.17     11.76 o 
   3   5  12       63.06       65.09     10.03 o 
   5   5  12       58.59       67.94     10.04 o 
   7   5  12       66.82       94.66     10.82 o 
 -16   6  12      353.20      348.99     11.80 o 
 -14   6  12        8.14       14.72     11.07 o 
 -12   6  12      814.54      831.23     12.19 o 
 -10   6  12      562.65      601.16     13.06 o 
  -8   6  12       13.22       20.25     13.92 o 
  -6   6  12      522.79      589.83     30.41 o 
  -4   6  12     5045.13     5150.97     17.56 o 
  -2   6  12      800.52      773.07     13.06 o 
   0   6  12     2305.26     2416.43     13.79 o 
   2   6  12     2667.38     2768.39     39.18 o 
   4   6  12       63.25       67.01     10.55 o 
   6   6  12      233.64      198.89     10.78 o 
 -15   7  12       12.76       21.73     11.56 o 
 -13   7  12      300.58      300.00     24.66 o 
 -11   7  12      799.29      773.83     15.60 o 
  -9   7  12       83.37       99.75     13.38 o 
  -7   7  12     2554.98     2571.64     15.41 o 
  -5   7  12     1163.46     1163.33     28.22 o 
  -3   7  12     2484.82     2534.85     68.38 o 
  -1   7  12       38.24       69.51     12.62 o 
   1   7  12     1014.39     1007.91     12.70 o 
   3   7  12     1958.50     2057.89     46.66 o 
   5   7  12       10.47       16.55     11.01 o 
 -14   8  12     2610.82     2355.04    348.82 o 
 -12   8  12       23.74       61.50     13.38 o 
 -10   8  12       20.35       62.66     21.54 o 
  -8   8  12     2698.90     2840.70     16.67 o 
  -6   8  12      547.60      542.51     13.95 o 
  -4   8  12      539.38      571.16     14.09 o 
  -2   8  12     2161.25     2213.47     14.97 o 
   0   8  12     1147.65     1121.64     14.03 o 
   2   8  12      181.26      206.51     11.72 o 
   4   8  12     2462.68     2419.01     64.93 o 
 -13   9  12     1930.42     1811.67     16.44 o 
 -11   9  12      149.81      117.66     14.00 o 
  -9   9  12      517.33      554.03     14.69 o 
  -7   9  12       13.35       19.32     13.06 o 
  -5   9  12        0.33        0.18     13.08 o 
  -3   9  12     2148.23     2144.34     51.16 o 
  -1   9  12      495.41      487.93     13.69 o 
   1   9  12      154.21      173.40     12.74 o 
   3   9  12      473.15      438.40     12.93 o 
 -10  10  12     2025.42     2047.22     72.31 o 
  -8  10  12       82.39       80.04     13.91 o 
  -6  10  12     1783.03     1769.38     15.38 o 
  -4  10  12      576.64      574.36     20.39 o 
  -2  10  12      228.16      222.88     13.85 o 
   0  10  12     1535.28     1513.13     39.80 o 
   2  10  12      815.28      713.45     13.80 o 
  -7  11  12       37.71       50.41     15.25 o 
  -5  11  12      194.94      153.00     14.34 o 
  -3  11  12       87.03       78.36     14.38 o 
  -1  11  12        2.61       -7.81     20.41 o 
 -17   1  13      470.03      489.23     10.84 o 
 -15   1  13     3398.58     3245.58     94.67 o 
 -13   1  13     2104.37     2037.81     55.55 o 
 -11   1  13      331.54      341.90     11.93 o 
  -9   1  13     1526.11     1560.09     23.14 o 
  -7   1  13     1712.43     1776.29     19.93 o 
  -5   1  13       62.96       39.97     11.35 o 
  -3   1  13     3662.57     3717.11     29.17 o 
  -1   1  13     1007.78     1048.22     13.28 o 
   1   1  13      765.38      760.16     22.61 o 
   3   1  13     1402.87     1414.60     50.27 o 
   5   1  13      450.58      439.14     16.72 o 
   7   1  13      470.55      463.25     10.43 o 
   9   1  13      173.33      176.02     10.73 o 
 -18   2  13        4.01       24.23     12.55 o 
 -16   2  13      140.47      138.73     11.87 o 
 -14   2  13      243.82      233.82     10.20 o 
 -12   2  13        8.03       24.96     10.44 o 
 -10   2  13     1840.49     1956.13     76.22 o 
  -8   2  13     2645.75     2636.03     78.96 o 
  -6   2  13      913.88      952.93     14.84 o 
  -4   2  13     2351.30     2355.26     15.23 o 
  -2   2  13       13.29       16.68     10.79 o 
   0   2  13     1659.66     1675.26     63.37 o 
   2   2  13     1362.69     1323.02     45.56 o 
   4   2  13     1153.38     1139.19     34.30 o 
   6   2  13       64.10       82.87     10.02 o 
   8   2  13        3.40        2.56     10.37 o 
 -17   3  13     1703.43     1671.44     24.99 o 
 -15   3  13      489.88      507.36     11.33 o 
 -13   3  13     2267.97     2232.35     38.27 o 
 -11   3  13     3905.94     3903.79     30.42 o 
  -9   3  13      513.06      458.66     83.62 o 
  -7   3  13       76.07       85.82     13.43 o 
  -5   3  13     8614.01     8649.21    108.36 o 
  -3   3  13      257.24      268.93     12.24 o 
  -1   3  13     1590.89     1634.33     69.11 o 
   1   3  13     6675.67     6622.92    273.15 o 
   3   3  13     1043.87     1049.68     37.73 o 
   5   3  13        8.55       14.59      9.73 o 
   7   3  13      615.85      614.33     27.51 o 
 -16   4  13      576.85      590.31     16.63 o 
 -14   4  13      968.99      969.57     16.69 o 
 -12   4  13      373.94      343.83     14.79 o 
 -10   4  13      848.72      860.63     14.01 o 
  -8   4  13      227.94      273.06     12.38 o 
  -6   4  13     1436.20     1456.26     16.65 o 
  -4   4  13     1263.41     1391.86     14.55 o 
  -2   4  13      183.94      214.93     12.95 o 
   0   4  13     3992.42     3957.09     80.14 o 
   2   4  13      407.20      414.08     14.96 o 
   4   4  13        0.60       17.94     10.41 o 
   6   4  13      787.09      752.65     11.04 o 
   8   4  13       63.33       63.63     12.27 o 
 -17   5  13      613.79      585.65     16.48 o 
 -15   5  13     2063.39     2102.40     30.46 o 
 -13   5  13      563.24      597.97     11.77 o 
 -11   5  13      669.83      637.60     13.55 o 
  -9   5  13     3216.26     3356.68     16.21 o 
  -7   5  13       92.73      124.57     12.29 o 
  -5   5  13      155.50      161.88     12.37 o 
  -3   5  13     7348.37     7543.59     38.63 o 
  -1   5  13    11387.63    11482.19     66.24 o 
   1   5  13      382.48      360.80     10.99 o 
   3   5  13      572.95      584.70     10.84 o 
   5   5  13     2606.79     2537.59     83.77 o 
   7   5  13        9.33        0.44     14.15 o 
 -16   6  13     1126.28     1051.27    121.18 o 
 -14   6  13      345.17      305.14     24.39 o 
 -12   6  13       55.84       64.61     13.17 o 
 -10   6  13        1.08        9.41     26.87 o 
  -8   6  13        9.53       36.60     12.49 o 
  -6   6  13      151.34      172.36     13.07 o 
  -4   6  13     1263.92     1264.85     17.20 o 
  -2   6  13     1404.77     1420.65     20.65 o 
   0   6  13      967.39      967.53     12.92 o 
   2   6  13       19.15       28.19     13.09 o 
   4   6  13       48.40       66.46     10.69 o 
   6   6  13       18.35       23.33     12.99 o 
 -15   7  13      448.48      393.98     54.67 o 
 -13   7  13      924.31      970.16     44.62 o 
 -11   7  13      570.60      605.01     13.80 o 
  -9   7  13      701.81      730.24     19.85 o 
  -7   7  13     1036.02     1042.33     14.19 o 
  -5   7  13     3485.52     3493.20     44.00 o 
  -3   7  13      605.87      587.76     14.09 o 
  -1   7  13     1784.61     1791.80     14.85 o 
   1   7  13     2623.03     2641.78     14.20 o 
   3   7  13     1003.73      952.87     27.13 o 
   5   7  13      844.62      851.85     22.02 o 
 -14   8  13       13.38       22.46     14.62 o 
 -12   8  13        0.19       15.46     21.89 o 
 -10   8  13        9.22       21.37     13.51 o 
  -8   8  13      470.17      461.16     18.55 o 
  -6   8  13      239.09      263.13     13.04 o 
  -4   8  13      629.82      634.76     13.67 o 
  -2   8  13      173.70      162.26     19.27 o 
   0   8  13        2.07       17.14     13.09 o 
   2   8  13      126.25      128.43     11.99 o 
   4   8  13        0.50        4.62     12.05 o 
 -11   9  13      797.93      775.28     15.00 o 
  -9   9  13      225.03      226.35     13.89 o 
  -7   9  13     1358.83     1348.92     14.97 o 
  -5   9  13     2274.64     2313.61     16.59 o 
  -3   9  13      262.34      245.37     13.88 o 
  -1   9  13       12.30       24.02     26.12 o 
   1   9  13     2308.40     2275.81     46.41 o 
 -10  10  13      264.23      249.66     14.85 o 
  -8  10  13      491.88      480.19     31.19 o 
  -6  10  13      430.66      431.37     14.38 o 
  -4  10  13        7.47       25.96     19.90 o 
  -2  10  13       19.40       29.09     21.66 o 
   0  10  13      451.91      410.08     23.16 o 
 -18   0  14      444.43      399.10     32.77 o 
 -16   0  14      154.64      158.46     14.96 o 
 -14   0  14     2372.00     2393.91    118.49 o 
 -12   0  14    12782.19    12734.83    504.45 o 
 -10   0  14      410.12      435.48     16.19 o 
  -8   0  14      625.70      592.28     15.89 o 
  -6   0  14     5132.92     5508.09     24.13 o 
  -4   0  14      436.88      492.92     16.72 o 
  -2   0  14      117.96      139.62     15.29 o 
   0   0  14    14500.24    14898.00     42.60 o 
   2   0  14     6154.78     6161.31    350.58 o 
   4   0  14      430.14      382.51     23.09 o 
   6   0  14      836.35      755.55     50.43 o 
   8   0  14     2719.80     2492.47     29.99 o 
 -17   1  14      644.45      631.39     27.08 o 
 -15   1  14       57.45       67.13     10.92 o 
 -13   1  14     1590.17     1601.97     56.28 o 
 -11   1  14     1366.19     1308.00     40.74 o 
  -9   1  14      903.26      863.61     13.92 o 
  -7   1  14     1018.05     1096.22     12.94 o 
  -5   1  14       97.11       81.65     11.00 o 
  -3   1  14       23.48       39.65     10.86 o 
  -1   1  14     3263.32     3115.12     79.77 o 
   1   1  14      863.52      830.89     31.67 o 
   3   1  14       69.11       92.57     10.00 o 
   5   1  14      333.20      297.84     10.33 o 
   7   1  14      165.00      209.49     10.85 o 
 -18   2  14        7.49       37.14     13.21 o 
 -16   2  14     3368.49     3389.31     52.58 o 
 -14   2  14     2006.64     2012.53     52.17 o 
 -12   2  14      947.88      918.57     31.81 o 
 -10   2  14     3396.46     3492.60    113.03 o 
  -8   2  14     3913.00     3956.09    110.72 o 
  -6   2  14       22.67       28.30     11.84 o 
  -4   2  14      323.49      359.41     11.71 o 
  -2   2  14     6438.59     6503.92    255.38 o 
   0   2  14      559.65      546.72     27.95 o 
   2   2  14     3223.31     3050.92     93.04 o 
   4   2  14     3465.11     3375.09    123.22 o 
   6   2  14     1806.84     1823.22     51.31 o 
 -17   3  14      408.43      442.14     11.42 o 
 -15   3  14       64.26       92.89     11.40 o 
 -13   3  14      131.62      131.66     12.44 o 
 -11   3  14        8.44       31.14     12.72 o 
  -9   3  14      744.69      739.04     14.81 o 
  -7   3  14      479.36      499.19     13.45 o 
  -5   3  14      609.89      609.61     20.45 o 
  -3   3  14     1753.02     1727.04     56.52 o 
  -1   3  14      179.35      189.33     10.85 o 
   1   3  14      349.10      322.16     10.43 o 
   3   3  14      618.38      584.30     17.03 o 
   5   3  14      311.65      295.39     11.29 o 
   7   3  14       99.63      109.83     10.73 o 
 -16   4  14      119.90      142.75     11.59 o 
 -14   4  14     1180.87     1175.53     21.23 o 
 -12   4  14     2261.65     2292.69     29.10 o 
 -10   4  14     3822.19     3833.58     80.73 o 
  -8   4  14     3927.33     3874.77     18.10 o 
  -6   4  14      548.41      603.69     22.85 o 
  -4   4  14     2722.32     2774.60     23.33 o 
  -2   4  14     1348.01     1367.76     15.45 o 
   0   4  14     1035.44     1025.96     27.01 o 
   2   4  14      809.30      839.24     37.24 o 
   4   4  14     1957.79     1925.85     97.91 o 
   6   4  14      432.03      445.85     11.01 o 
 -17   5  14      397.88      307.19     38.99 o 
 -15   5  14       35.32       67.57     12.87 o 
 -13   5  14        9.27       10.34     12.24 o 
 -11   5  14      553.46      542.75     20.52 o 
  -9   5  14       22.98       16.95     18.65 o 
  -7   5  14      718.64      720.89     13.35 o 
  -5   5  14      763.99      743.27     13.96 o 
  -3   5  14     1221.05     1203.75     14.70 o 
  -1   5  14      232.11      230.90     13.14 o 
   1   5  14       19.83       25.56     11.29 o 
   3   5  14      627.83      643.54     17.44 o 
   5   5  14      159.27      148.87     12.99 o 
 -16   6  14       20.90       34.96     12.85 o 
 -14   6  14      753.84      743.21     85.52 o 
 -12   6  14     2975.56     2854.98     41.74 o 
 -10   6  14     2423.06     2409.00     56.04 o 
  -8   6  14      914.24      940.39     14.53 o 
  -6   6  14     3574.52     3680.62     42.57 o 
  -4   6  14     1725.48     1658.92     15.35 o 
  -2   6  14      200.58      207.81     17.59 o 
   0   6  14     1944.95     2008.16     53.00 o 
   2   6  14      786.15      854.75     15.83 o 
   4   6  14        7.11        8.83     11.27 o 
 -15   7  14     1083.98     1040.28     44.05 o 
 -13   7  14      930.49      946.96     14.92 o 
 -11   7  14      663.86      670.72     14.15 o 
  -9   7  14      167.77      162.89     13.34 o 
  -7   7  14      960.21     1026.29     14.22 o 
  -5   7  14      327.67      391.61     31.91 o 
  -3   7  14      221.10      212.61     13.06 o 
  -1   7  14     1509.99     1478.31     24.59 o 
   1   7  14      253.89      250.53     12.76 o 
   3   7  14     1546.06     1511.52     30.22 o 
 -12   8  14        7.86       19.81     14.05 o 
 -10   8  14     1023.79     1051.65     35.49 o 
  -8   8  14     2622.06     2616.59     68.00 o 
  -6   8  14      315.04      282.75     13.62 o 
  -4   8  14      859.19      863.34     15.28 o 
  -2   8  14     1499.02     1581.17     59.57 o 
   0   8  14       94.52       84.86     13.78 o 
   2   8  14      398.71      403.66     13.31 o 
 -11   9  14      691.93      740.38     15.20 o 
  -9   9  14       97.59      112.94     14.21 o 
  -7   9  14      590.35      612.94     15.96 o 
  -5   9  14      335.73      354.34     14.22 o 
  -3   9  14      239.89      245.35     14.02 o 
  -1   9  14      565.10      608.73     14.67 o 
   1   9  14       89.11       73.73     14.69 o 
  -8  10  14       33.16       33.07     14.44 o 
  -6  10  14     1058.83     1095.15     31.57 o 
  -4  10  14       65.88      103.79     19.15 o 
  -2  10  14      157.36      166.94     14.72 o 
 -17   1  15      536.05      553.96     11.95 o 
 -15   1  15     1002.63     1032.60     31.37 o 
 -13   1  15     1204.93     1231.43     39.74 o 
 -11   1  15     2456.23     2523.49     64.08 o 
  -9   1  15     9331.64     9223.27    134.95 o 
  -7   1  15     4313.48     4307.42     26.67 o 
  -5   1  15     1040.04     1044.09     12.83 o 
  -3   1  15     6019.15     6267.98     55.70 o 
  -1   1  15     1578.98     1665.79     46.78 o 
   1   1  15     3291.35     3331.24    169.66 o 
   3   1  15     3169.41     3021.51     97.86 o 
   5   1  15     1663.71     1570.11     38.19 o 
 -18   2  15        0.89       -8.40      8.40 o 
 -16   2  15        4.64       21.85     12.46 o 
 -14   2  15       17.07       23.88     11.34 o 
 -12   2  15      928.68      854.19     22.23 o 
 -10   2  15      733.76      675.56     20.52 o 
  -8   2  15     2327.33     2469.01     57.36 o 
  -6   2  15       51.10       69.21     13.33 o 
  -4   2  15     3380.69     3312.66     90.96 o 
  -2   2  15      789.11      689.84     27.99 o 
   0   2  15      175.99      182.76     11.98 o 
   2   2  15      709.62      656.14     33.78 o 
   4   2  15      122.16      129.88     10.40 o 
   6   2  15      752.08      746.08     19.69 o 
 -17   3  15      228.53      229.63     13.32 o 
 -15   3  15      133.77      154.41     11.56 o 
 -13   3  15     4412.69     4364.87     19.09 o 
 -11   3  15     2819.68     2851.07     35.06 o 
  -9   3  15      464.84      495.51     14.74 o 
  -7   3  15     6536.14     6673.31     85.14 o 
  -5   3  15     7311.64     7463.34     27.30 o 
  -3   3  15       14.77       30.90     12.29 o 
  -1   3  15     1891.27     1856.52     81.49 o 
   1   3  15     3899.85     3880.41    155.19 o 
   3   3  15      462.39      471.80     22.36 o 
   5   3  15      874.93      852.92     24.05 o 
 -16   4  15       15.54       13.90     11.62 o 
 -14   4  15     1221.86     1170.40     71.37 o 
 -12   4  15      121.98      126.54     14.81 o 
 -10   4  15       41.21       76.15     13.73 o 
  -8   4  15     1572.52     1570.27     15.99 o 
  -6   4  15       92.94       86.91     14.03 o 
  -4   4  15     2262.89     2237.31     15.44 o 
  -2   4  15     1504.78     1477.95     38.52 o 
   0   4  15      243.68      231.29     11.26 o 
   2   4  15      186.96      213.45     11.68 o 
   4   4  15      181.23      205.25     13.16 o 
 -15   5  15     1276.19     1219.17    142.80 o 
 -13   5  15       37.04       51.98     14.42 o 
 -11   5  15     4594.29     4463.65     74.02 o 
  -9   5  15     4878.83     4948.48     99.73 o 
  -7   5  15      136.79      163.10     19.22 o 
  -5   5  15      414.71      453.69     13.96 o 
  -3   5  15     4340.61     4453.68     72.09 o 
  -1   5  15     1066.85     1094.93     22.50 o 
   1   5  15      156.35      167.56     11.36 o 
   3   5  15     1726.59     1744.90     42.97 o 
   5   5  15     1927.64     1893.23     96.61 o 
 -14   6  15      125.30      160.79     25.94 o 
 -12   6  15      473.38      505.65     19.87 o 
 -10   6  15       98.53       97.58     14.56 o 
  -8   6  15      322.27      360.59     13.37 o 
  -6   6  15       68.09       86.95     13.49 o 
  -4   6  15      559.36      562.45     26.17 o 
  -2   6  15        0.59        0.43     13.65 o 
   0   6  15       15.25       41.26     13.32 o 
   2   6  15       57.59       64.35     11.71 o 
   4   6  15       10.89       23.14     12.34 o 
 -13   7  15      827.71      857.69     15.57 o 
 -11   7  15      818.96      813.21     14.56 o 
  -9   7  15     1070.08     1027.15     58.86 o 
  -7   7  15     1756.86     1744.28     15.87 o 
  -5   7  15     1680.02     1713.57     42.24 o 
  -3   7  15       11.84       15.13     13.43 o 
  -1   7  15      882.22      952.53     46.70 o 
   1   7  15      273.53      309.15     15.09 o 
   3   7  15      608.01      683.71     23.82 o 
 -12   8  15       58.84       70.77     14.45 o 
 -10   8  15        0.22       -1.12     13.95 o 
  -8   8  15       54.81       58.65     13.86 o 
  -6   8  15       44.95       58.02     14.35 o 
  -4   8  15       28.46       44.64     27.17 o 
  -2   8  15      130.15      106.62     13.92 o 
   0   8  15       53.18       46.45     14.33 o 
  -9   9  15      217.04      227.53     19.97 o 
  -7   9  15     2284.88     2215.89     22.99 o 
  -5   9  15      984.60     1011.53     37.87 o 
  -3   9  15       86.73      101.83     14.23 o 
  -1   9  15      185.04      174.16     14.85 o 
 -16   0  16      110.58       99.28     17.20 o 
 -14   0  16     1912.73     1875.93    113.04 o 
 -12   0  16     3150.66     3030.96    151.36 o 
 -10   0  16       26.14       25.15     16.82 o 
  -8   0  16     4076.30     3897.21     46.26 o 
  -6   0  16    14629.66    14548.46    114.75 o 
  -4   0  16      506.71      520.16     17.65 o 
  -2   0  16     1527.02     1514.25     49.65 o 
   0   0  16     7672.89     7481.72    510.39 o 
   2   0  16      412.28      486.46     33.65 o 
   4   0  16      306.72      321.10     22.00 o 
 -17   1  16      792.89      751.44     12.92 o 
 -15   1  16      430.46      395.65     12.09 o 
 -13   1  16       79.57       70.26     11.53 o 
 -11   1  16      464.05      501.49     13.41 o 
  -9   1  16       65.93       48.05     12.16 o 
  -7   1  16     1495.59     1398.06     13.79 o 
  -5   1  16     1719.75     1751.96     14.12 o 
  -3   1  16      289.23      292.51     13.10 o 
  -1   1  16       10.04       17.23     11.07 o 
   1   1  16     1453.78     1384.38     61.16 o 
   3   1  16        5.43       17.31     10.87 o 
   5   1  16      586.25      625.55     16.75 o 
 -16   2  16     2937.38     2956.80     53.28 o 
 -14   2  16      152.93      142.92     12.14 o 
 -12   2  16      369.31      374.04     17.10 o 
 -10   2  16     4587.80     4362.27    169.52 o 
  -8   2  16     4124.11     3964.58     84.38 o 
  -6   2  16     1106.88     1017.49     14.99 o 
  -4   2  16     6956.71     6770.02    231.78 o 
  -2   2  16     2119.98     2090.83     80.37 o 
   0   2  16      510.11      560.69     23.45 o 
   2   2  16      828.19      803.41     46.69 o 
   4   2  16     2968.65     2985.72     99.09 o 
 -17   3  16       11.58       23.16     12.83 o 
 -15   3  16      482.52      476.49     23.11 o 
 -13   3  16        0.34        6.02     12.28 o 
 -11   3  16       11.89       35.20     14.43 o 
  -9   3  16       42.03       80.96     14.15 o 
  -7   3  16      119.77      110.11     14.50 o 
  -5   3  16        6.71       18.69     14.34 o 
  -3   3  16      620.55      639.41     23.16 o 
  -1   3  16      621.10      644.47     26.22 o 
   1   3  16        0.05       16.46     11.12 o 
   3   3  16       14.89       21.07     13.92 o 
   5   3  16      237.24      213.44     11.52 o 
 -16   4  16      146.21      111.39     13.28 o 
 -14   4  16      910.07      882.67     96.16 o 
 -12   4  16     1366.34     1421.59     15.70 o 
 -10   4  16     2629.32     2639.33     17.74 o 
  -8   4  16     2009.59     1891.21     15.98 o 
  -6   4  16     1541.52     1522.86     25.77 o 
  -4   4  16     1881.70     1850.17     37.51 o 
  -2   4  16     1927.47     1985.34     28.80 o 
   0   4  16      407.31      450.01     15.28 o 
   2   4  16     2502.94     2555.48     83.82 o 
   4   4  16     1631.21     1659.10     79.02 o 
 -15   5  16      239.03      226.28     27.92 o 
 -13   5  16        1.52        0.50     24.49 o 
 -11   5  16      574.27      559.78     15.65 o 
  -9   5  16      292.12      332.23     17.33 o 
  -7   5  16      523.11      538.99     14.36 o 
  -5   5  16        0.62        1.25     20.28 o 
  -3   5  16        0.91       10.22     14.79 o 
  -1   5  16      462.03      445.38     19.69 o 
   1   5  16      175.38      197.63     12.03 o 
   3   5  16       19.04       48.80     11.86 o 
 -14   6  16      945.92      938.84     25.79 o 
 -12   6  16     1691.19     1672.03     17.43 o 
 -10   6  16      223.68      231.51     15.36 o 
  -8   6  16     1325.94     1352.09     15.54 o 
  -6   6  16     2554.81     2510.76     33.65 o 
  -4   6  16      496.66      495.83     13.93 o 
  -2   6  16     1032.82     1107.67     23.84 o 
   0   6  16     2359.34     2520.77     16.51 o 
   2   6  16      898.98      966.92     13.99 o 
 -13   7  16        0.13      -10.57     14.67 o 
 -11   7  16      464.36      527.71     15.93 o 
  -9   7  16      568.85      583.62     14.20 o 
  -7   7  16       30.94       69.83     23.94 o 
  -5   7  16     1761.24     1775.96     16.39 o 
  -3   7  16       13.87       37.71     14.38 o 
  -1   7  16     1616.13     1643.00     48.39 o 
   1   7  16       83.06      119.51     15.46 o 
 -10   8  16     1537.37     1553.07     23.85 o 
  -8   8  16      475.19      424.06     31.89 o 
  -6   8  16      709.25      707.03     15.54 o 
  -4   8  16     2240.53     2306.23     16.61 o 
  -2   8  16     1442.94     1472.39     25.30 o 
  -7   9  16      417.22      382.42     24.46 o 
  -5   9  16      624.60      625.88     18.86 o 
 -17   1  17     1122.59     1043.25     35.79 o 
 -15   1  17      533.29      491.24     12.74 o 
 -13   1  17      375.37      352.77     12.69 o 
 -11   1  17      800.91      756.33     13.60 o 
  -9   1  17     4168.08     3905.21     57.29 o 
  -7   1  17      429.56      405.69     13.47 o 
  -5   1  17     1499.58     1380.36     13.66 o 
  -3   1  17     2163.32     2054.37     56.96 o 
  -1   1  17      441.86      427.24     12.98 o 
   1   1  17      865.51      869.67     34.77 o 
   3   1  17     1179.33     1200.37     54.06 o 
 -16   2  17      226.87      264.82     20.66 o 
 -14   2  17        4.14       12.87     12.47 o 
 -12   2  17      653.24      687.04     20.75 o 
 -10   2  17       99.61      103.09     13.26 o 
  -8   2  17     1508.11     1517.32     62.70 o 
  -6   2  17      178.67      192.26     12.84 o 
  -4   2  17      252.30      261.51     13.40 o 
  -2   2  17     2316.18     2150.32     93.89 o 
   0   2  17      115.89      129.71     18.69 o 
   2   2  17     1016.07      993.82     21.32 o 
   4   2  17      125.18      139.75     12.28 o 
 -15   3  17     1006.38      859.20     93.24 o 
 -13   3  17     2405.25     2237.94    242.28 o 
 -11   3  17       31.66       41.37     14.65 o 
  -9   3  17       26.03       63.95     20.47 o 
  -7   3  17     6914.05     6602.71     33.85 o 
  -5   3  17     1556.41     1493.10     24.62 o 
  -3   3  17      220.58      194.36     12.65 o 
  -1   3  17     2980.22     2866.24    113.81 o 
   1   3  17     1955.74     1905.66     66.78 o 
   3   3  17      149.01      175.93     12.57 o 
 -16   4  17       89.28        8.85     36.51 o 
 -14   4  17        0.49       29.98     15.81 o 
 -12   4  17      868.98      909.98     18.34 o 
 -10   4  17       31.73       59.15     14.91 o 
  -8   4  17     1239.14     1255.52     16.22 o 
  -6   4  17     1464.33     1474.11     16.47 o 
  -4   4  17      910.46      893.54     15.11 o 
  -2   4  17      365.82      322.81     13.82 o 
   0   4  17       12.10        9.91     13.03 o 
   2   4  17       49.62       34.12     12.00 o 
 -15   5  17      841.08      869.25     28.61 o 
 -13   5  17       25.31       25.45     23.25 o 
 -11   5  17     3269.12     3308.78     61.36 o 
  -9   5  17      789.19      804.14     15.05 o 
  -7   5  17      117.54      118.97     13.51 o 
  -5   5  17     3385.06     3273.60     77.03 o 
  -3   5  17     4295.01     4271.64     78.45 o 
  -1   5  17     1086.43      980.89    255.61 o 
   1   5  17      546.22      603.70     16.86 o 
 -14   6  17      674.84      772.18     24.77 o 
 -12   6  17      201.52      217.54     19.36 o 
 -10   6  17        0.00       -3.77     13.86 o 
  -8   6  17      260.20      304.68     14.74 o 
  -6   6  17       49.97       49.46     14.46 o 
  -4   6  17        1.53       25.13     15.35 o 
  -2   6  17      209.85      189.07     14.93 o 
   0   6  17       12.36       37.09     15.04 o 
 -11   7  17      661.30      684.24     16.77 o 
  -9   7  17      148.38      147.67     21.07 o 
  -7   7  17     1898.02     1809.38     17.46 o 
  -5   7  17      424.12      434.63     52.10 o 
  -3   7  17     1282.14     1214.07     26.82 o 
  -1   7  17     1736.64     1785.40     57.77 o 
  -8   8  17        2.51       -3.93     16.20 o 
  -6   8  17       19.78       44.16     15.34 o 
  -4   8  17       40.90       60.51     14.78 o 
 -16   0  18      267.84      250.94     19.03 o 
 -14   0  18     1990.23     1875.19    107.70 o 
 -12   0  18      381.77      376.68     22.28 o 
 -10   0  18        7.86       27.55     18.89 o 
  -8   0  18     3643.76     3823.93     24.71 o 
  -6   0  18     2735.01     2836.70     41.09 o 
  -4   0  18      316.66      340.00     18.01 o 
  -2   0  18     2123.50     1827.13    108.16 o 
   0   0  18     4001.87     3684.92    242.76 o 
   2   0  18        8.21       29.27     16.60 o 
 -15   1  18      502.00      498.62     23.01 o 
 -13   1  18       25.70       38.93     12.74 o 
 -11   1  18      288.85      243.41     13.22 o 
  -9   1  18      437.19      491.98     14.14 o 
  -7   1  18        2.50       17.37     12.74 o 
  -5   1  18      536.26      563.65     15.00 o 
  -3   1  18      663.48      580.13     17.46 o 
  -1   1  18        0.14      -13.35     13.64 o 
   1   1  18      468.27      447.27     18.12 o 
 -16   2  18     1121.46     1061.71    112.37 o 
 -14   2  18       88.73       78.43     12.75 o 
 -12   2  18      491.16      498.44     40.41 o 
 -10   2  18     2581.13     2342.41    344.73 o 
  -8   2  18       90.13      110.26     16.29 o 
  -6   2  18      734.14      727.33     30.78 o 
  -4   2  18     3352.19     3223.54    137.72 o 
  -2   2  18      269.67      237.89     12.38 o 
   0   2  18      322.41      271.23     14.55 o 
   2   2  18     1348.27     1256.44     34.66 o 
 -15   3  18      310.44      300.22     70.36 o 
 -13   3  18       64.11       96.74     16.42 o 
 -11   3  18        7.35       17.18     15.06 o 
  -9   3  18        5.54        5.61     16.78 o 
  -7   3  18      422.49      415.56     16.08 o 
  -5   3  18        9.95       26.40     17.88 o 
  -3   3  18      280.05      337.61     14.00 o 
  -1   3  18        0.80       -3.25     12.63 o 
   1   3  18      305.39      323.83     15.71 o 
 -14   4  18      997.94     1016.93     16.62 o 
 -12   4  18     1252.53     1243.12     17.06 o 
 -10   4  18      525.17      498.25     15.94 o 
  -8   4  18      594.84      562.95     15.74 o 
  -6   4  18      473.51      454.00     14.82 o 
  -4   4  18     1341.62     1327.22     25.08 o 
  -2   4  18      910.42      881.72     24.68 o 
   0   4  18      258.53      275.88     13.91 o 
 -13   5  18       43.98       69.35     16.36 o 
 -11   5  18        6.90       15.82     15.90 o 
  -9   5  18      217.64      214.99     15.54 o 
  -7   5  18        2.06       -0.37     15.43 o 
  -5   5  18      196.22      196.38     14.10 o 
  -3   5  18       66.72       53.04     14.98 o 
  -1   5  18      255.55      288.87     25.29 o 
 -12   6  18     1005.34      924.35     30.46 o 
 -10   6  18       52.78       62.10     15.89 o 
  -8   6  18     1656.85     1633.06     19.12 o 
  -6   6  18      575.74      522.30     15.62 o 
  -4   6  18       66.27       86.73     21.67 o 
  -2   6  18     1167.16     1117.13     19.49 o 
  -9   7  18      740.10      753.98     29.66 o 
  -7   7  18      425.84      450.82     18.13 o 
  -5   7  18      389.59      393.60     14.89 o 
 -15   1  19      433.19      370.35     25.31 o 
 -13   1  19      606.99      600.83     37.39 o 
 -11   1  19     1389.96     1275.64     68.58 o 
  -9   1  19     1208.60     1101.95     33.67 o 
  -7   1  19       68.83       93.09     13.64 o 
  -5   1  19     1084.78     1081.33     25.37 o 
  -3   1  19     1130.21     1109.31     32.89 o 
  -1   1  19      447.37      392.76     13.26 o 
 -14   2  19      196.16      184.49     25.64 o 
 -12   2  19       17.11       22.13     15.14 o 
 -10   2  19      937.72     1022.04     29.01 o 
  -8   2  19      228.82      216.45     16.10 o 
  -6   2  19      819.99      789.19     39.35 o 
  -4   2  19        0.24       10.95     13.31 o 
  -2   2  19      752.10      715.51     30.60 o 
   0   2  19      446.15      401.79     29.56 o 
 -13   3  19      737.03      695.46     21.69 o 
 -11   3  19       54.37       70.55     16.22 o 
  -9   3  19      858.59      898.17     19.93 o 
  -7   3  19     3704.66     3638.59     53.94 o 
  -5   3  19      136.08      150.81     15.35 o 
  -3   3  19      191.14      186.78     15.99 o 
  -1   3  19     1617.40     1483.96     54.44 o 
 -12   4  19     1291.90     1272.35     24.83 o 
 -10   4  19      465.46      480.81     16.33 o 
  -8   4  19      119.92      110.92     18.94 o 
  -6   4  19     1328.39     1228.91     57.36 o 
  -4   4  19      126.34      134.30     15.88 o 
  -2   4  19       36.92       32.68     16.21 o 
 -11   5  19     2508.56     2399.31     19.03 o 
  -9   5  19       35.32       46.57     16.03 o 
  -7   5  19       66.33       59.12     16.11 o 
  -5   5  19     2969.71     2961.77     37.33 o 
  -3   5  19      631.01      582.70     30.56 o 
 -10   6  19      178.27      167.31     15.96 o 
  -8   6  19       78.87       83.73     14.90 o 
  -6   6  19      200.45      192.20     15.81 o 
 -14   0  20      898.20      701.45     72.49 o 
 -12   0  20       87.61       88.06     20.08 o 
 -10   0  20      189.18      149.30     20.37 o 
  -8   0  20     1743.23     1559.47     84.88 o 
  -6   0  20       34.64       39.57     19.55 o 
  -4   0  20       22.07       41.62     26.78 o 
  -2   0  20     3127.73     2778.20    165.39 o 
 -13   1  20      285.60      272.26     21.28 o 
 -11   1  20       37.05       18.09     14.63 o 
  -9   1  20      364.76      283.44     18.49 o 
  -7   1  20      477.06      503.57     16.84 o 
  -5   1  20        3.22       14.24     13.50 o 
  -3   1  20      355.56      359.93     18.33 o 
 -12   2  20      775.73      691.27     39.80 o 
 -10   2  20      446.77      416.02     18.03 o 
  -8   2  20      107.13      133.12     17.41 o 
  -6   2  20     1475.07     1440.32     21.27 o 
  -4   2  20     1098.16     1102.77     52.71 o 
  -2   2  20      186.13      207.05     14.20 o 
 -11   3  20      186.64      218.08     17.19 o 
  -9   3  20       33.39       77.39     17.56 o 
  -7   3  20      346.92      370.10     16.93 o 
  -5   3  20       63.30       97.10     16.80 o 
  -3   3  20      103.12      134.19     19.43 o 
 -10   4  20       94.92       70.56     17.12 o 
  -8   4  20      569.38      549.99     16.95 o 
  -6   4  20      332.61      377.91     22.03 o 
  -4   4  20     1264.91     1276.24     17.41 o 
  -7   5  20       44.36       52.49     23.92 o 
 -11   1  21      592.75      419.35     65.03 o 
  -9   1  21       12.39       32.00     17.81 o 
  -7   1  21       27.23       25.36     15.42 o 
  -5   1  21      417.31      386.38     15.39 o 
 -10   2  21      188.47      186.38     18.50 o 
  -8   2  21      184.58      230.29     18.43 o 
  -6   2  21      774.27      744.74     19.42 o 
                                                 
